# Supplementary material for: Motives of Chinese foreign direct investment in Africa: With regulation effects of institutional quality
Source: PLoS One. 2025 Jun 25;20(6):e0326970. doi: 10.1371/journal.pone.0326970 (PMC12194102; doi:10.1371/journal.pone.0326970)
Supplement: S1 File — (XLS) [file pone.0326970.s001.xls]

## Sheet: Sheet1
iso3	year	stock	flow	sez	BIR	bit_qs	lngdp	lngdp_per	wgi	htch	lnenergy	lnstock	lnopen
AGO	2003	30	19	0	0	0	23.6032	6.89041	7.58999	0.11612	3.88835	3.43399	4.01316
AGO	2004	47	18	0	0	0	23.8825	7.13465	7.19733	0.0810892	4.00824	3.8712	4.08396
AGO	2005	879	47	0	0	0	24.3334	7.54999	7.74187	0.0456676	4.23266	6.77992	4.1976
AGO	2006	3723	2239	0	0	0	24.6818	7.86248	8.11888	0.0330184	4.35645	8.22255	4.16617
AGO	2007	7846	4119	0	0	0	24.9017	8.04602	8.18508	0.0245731	4.54659	8.96789	4.23274
AGO	2008	6889	-957	0	0	0	25.2067	8.31427	8.66865	0.0168376	4.67414	8.83783	4.29695
AGO	2009	19554	831	0	0	0	24.9761	8.04677	8.88762	0.0259452	4.63385	9.88099	4.09029
AGO	2010	35177	10111	0	0	0	25.1517	8.18498	8.84938	0.0206152	4.651	10.4682	4.13586
AGO	2011	40059	7272	0	0	0	25.4399	8.43558	8.56	0.0155486	4.56996	10.5981	4.1218
AGO	2012	124510	39208	0	0	0	25.5757	8.53382	8.94787	0.0146011	4.59127	11.7321	4.042
AGO	2013	163474	22405	0	0	0	25.6086	8.52939	8.5829	0.0154455	4.59875	12.0044	3.94637
AGO	2014	121404	-44857	0	0	0	25.6357	8.51959	9.07236	0.0169271	4.56487	11.7069	3.82199
AGO	2015	126829	5774	0	0	0	25.2286	8.07631	9.06719	0.0378817	4.60327	11.7506	3.42604
AGO	2016	163321	16449	0	0	0	24.6891	7.50092	9.11066	0.0681589	4.59865	12.0035	3.37158
AGO	2017	226016	63755	0	0	0	25.0231	7.7995	9.03551	0.042159	4.58456	12.3284	3.40133
AGO	2018	229919	27034	1	1	0	25.0984	7.84012	9.7429	0.0192298	4.55293	12.3455	3.73376
AGO	2019	289073	38324	1	1	0	24.9845	7.69227	9.79065	0.027404	4.46958	12.5744	3.73268
AGO	2020	269009	12536	1	1	0	24.6049	7.27994	9.57835	0.0248177	4.35054	12.5025	3.67159
AGO	2021	271009	12349	1	1	0	24.9205	7.56397	10.0016	0.0137298	4.23193	12.5099	3.88661
AGO	2022	194617	-31500	1	1	0	25.3715	7.98395	10.2857	0.0166557	4.25291	12.1788	3.8155
BDI	2003	0	0	0	0	0	20.4808	4.73941	6.52711	0	0.00995033	0	1.99897
BDI	2004	2	0	0	0	0	20.6347	4.85623	6.30749	0	0.00995033	1.09861	2.07352
BDI	2005	0	0	0	0	0	20.834	5.01853	8.17644	0	0.00995033	0	1.97408
BDI	2006	165	0	0	0	0	20.9649	5.11365	8.46371	0	0.00995033	5.11199	2.11626
BDI	2007	165	0	0	0	0	21.028	5.13995	8.15342	0	0.00995033	5.11199	2.05412
BDI	2008	165	0	0	0	0	21.2006	5.27151	8.17602	0	0.00995033	5.11199	2.44235
BDI	2009	464	69	0	0	0	21.3007	5.32079	8.51211	0	0.00995033	6.14204	2.02815
BDI	2010	651	0	0	0	0	21.4324	5.40565	7.80997	0	0.00995033	6.48004	2.37024
BDI	2011	720	0	0	0	0	21.5279	5.46574	7.7977	0	0.00995033	6.58064	2.28238
BDI	2012	870	150	0	0	0	21.5706	5.47314	7.58586	0	0.00995033	6.76964	2.36988
BDI	2013	979	109	0	0	0	21.62	5.48707	8.2231	0.00232528	0.00995033	6.88755	2.31207
BDI	2014	1324	345	0	0	0	21.7187	5.55226	9.05093	0.0166856	0.00995033	7.18917	2.27172
BDI	2015	1237	206	0	0	0	21.856	5.66767	7.32583	0.0382718	0.00995033	7.12125	2.00381
BDI	2016	1242	239	0	0	0	21.6957	5.49116	6.37878	0.0355962	0.00995033	7.12528	1.99939
BDI	2017	1029	-58	0	0	0	21.7252	5.49776	6.43372	0.013698	0.0198026	6.93731	1.9497
BDI	2018	1252	406	0	1	0	21.7043	5.447	6.3087	0.126592	0.00995033	7.1333	1.89996
BDI	2019	820	-190	0	1	0	21.6697	5.37977	6.33425	0.00336234	0.0198026	6.71052	1.82003
BDI	2020	1052	622	0	1	0	21.6977	5.3791	6.66421	0.0018659	0.0198026	6.9594	1.71368
BDI	2021	1691	861	0	1	0	21.7442	5.39888	7.06728	0.00381093	0.0198026	7.43367	1.79181
BDI	2022	1959	297	0	1	0	21.9289	5.55692	7.41753	0.0167378	0.0198026	7.5807	1.78693
BEN	2003	711	209	0	0	0	22.4002	6.5488	13.6809	0	0	6.56808	2.97779
BEN	2004	2051	1377	0	0	0	22.5462	6.66456	13.1348	0	0	7.62657	2.97111
BEN	2005	1900	131	0	0	0	22.6054	6.69197	12.7199	0	0	7.55014	2.96958
BEN	2006	2212	0	0	0	0	22.674	6.72998	13.6831	0	0	7.7021	2.94748
BEN	2007	3560	632	0	0	0	22.8236	6.85081	13.7209	0	0	8.1778	3.13736
BEN	2008	5315	1456	0	0	0	23.0044	7.00211	13.6288	0	0	8.57848	3.14159
BEN	2009	5401	9	0	0	0	22.9994	6.96764	13.471	0	0	8.59452	3.04109
BEN	2010	3933	176	0	0	0	22.9783	6.9172	13.225	0	0	8.27741	3.18105
BEN	2011	4003	75	0	0	0	23.0929	7.00253	13.2713	0	0	8.29505	3.08418
BEN	2012	4760	506	0	0	0	23.1339	7.01443	13.128	0	0	8.46821	3.21474
BEN	2013	4991	844	0	0	0	23.2504	7.10192	13.2193	0.00165099	0	8.51559	3.35238
BEN	2014	6917	744	0	0	0	23.3099	7.1321	13.0316	0.00955107	0	8.84188	3.47911
BEN	2015	8731	1476	0	0	0	23.1558	6.94856	12.8524	0.0041603	0	9.07475	3.24729
BEN	2016	10251	997	0	0	0	23.1931	6.95637	13.0367	0.00177115	0	9.23523	3.35364
BEN	2017	10437	133	0	0	0	23.265	6.99876	12.9642	0.0101931	0	9.25321	3.33952
BEN	2018	10399	480	0	0	0	23.3809	7.08543	12.9934	0.00360873	0	9.24956	3.34195
BEN	2019	9144	-1979	1	1	0	23.3898	7.06552	12.6969	0.00164331	0	9.12096	3.422
BEN	2020	7546	1064	1	1	0	23.4761	7.12346	12.9047	0.00452511	0	8.92891	3.03843
BEN	2021	8471	3251	1	1	0	23.5961	7.21591	12.8746	0.00327477	0	9.04452	3.08734
BEN	2022	16862	8044	1	1	0	23.5812	7.17395	13.0629	0.00387715	0	9.73288	3.1203
BFA	2003	0	0	0	0	0	22.2795	5.89665	12.8516	1.41018	0.00995033	0	2.32439
BFA	2004	0	0	0	0	0	22.4192	6.005	12.7744	0.917857	0.00995033	0	2.47499
BFA	2005	0	0	0	0	0	22.5391	6.09344	12.8237	0.781243	0.00995033	0	2.38341
BFA	2006	0	0	0	0	0	22.6023	6.12543	12.8734	0.55851	0.00995033	0	2.48131
BFA	2007	0	0	0	0	0	22.7548	6.24756	13.1911	0.416594	0.00995033	0	2.42909
BFA	2008	0	0	0	0	0	22.9694	6.43276	13.4219	0.267749	0.00995033	0	2.41138
BFA	2009	0	0	0	0	0	22.9694	6.40337	13.4353	0.141906	0.00995033	0	2.69388
BFA	2010	0	0	0	0	0	23.0368	6.44138	13.2802	0.054487	0.00995033	0	3.06879
BFA	2011	0	0	0	0	0	23.2148	6.58977	12.662	0.0260994	0.00995033	0	3.30305
BFA	2012	0	0	0	0	0	23.2539	6.59847	12.4421	0.0328598	0.00995033	0	3.31775
BFA	2013	434	434	0	0	0	23.3218	6.63634	12.0626	0.0390301	0.00995033	6.07535	3.33495
BFA	2014	878	445	0	0	0	23.3582	6.64297	11.9158	0.0368441	0.00995033	6.77878	3.32977
BFA	2015	0	0	0	0	0	23.1941	6.44909	12.3218	0.0186651	0.00995033	0	3.29982
BFA	2016	20	20	0	0	0	23.2753	6.50097	12.4352	0.0206729	0.00995033	3.04452	3.29272
BFA	2017	20	0	0	0	0	23.3699	6.56693	12.4644	0.0143392	0.00995033	3.04452	3.31245
BFA	2018	20	0	0	0	0	23.489	6.65827	12.2394	0.014564	0.0198026	3.04452	3.37001
BFA	2019	149	126	0	0	0	23.4979	6.64018	11.6039	0.0742795	0.0198026	5.01064	3.40975
BFA	2020	171	35	0	0	0	23.5982	6.71363	11.493	0.00727434	0.0198026	5.14749	3.48972
BFA	2021	705	528	0	1	0	23.701	6.78988	11.4468	0.00556548	0.0198026	6.55962	3.52305
BFA	2022	664	280	0	1	0	23.6582	6.72148	10.5988	0.00580268	0.0198026	6.49979	3.4823
BWA	2003	210	80	0	0	0	22.7397	8.3216	20.1905	0.281376	0.378436	5.35186	3.90855
BWA	2004	380	27	0	0	0	22.9158	8.48016	19.4529	0.214859	0.41211	5.9428	3.92422
BWA	2005	1812	369	0	0	0	23.0177	8.56414	19.662	0.167205	0.438255	7.50274	3.98757
BWA	2006	2552	276	0	0	0	23.0177	8.54537	19.0115	0.155874	0.431782	7.84502	3.96615
BWA	2007	4339	187	0	0	0	23.081	8.58902	19.2693	0.121218	0.378436	8.37563	4.05144
BWA	2008	6526	1406	0	0	0	23.0964	8.58408	19.3418	0.128299	0.41211	8.7837	3.87009
BWA	2009	11925	1844	0	0	0	23.0376	8.50477	18.9274	0.15699	0.34359	9.38648	3.60641
BWA	2010	17852	4385	0	0	0	23.2599	8.70645	19.0138	0.0923952	0.438255	9.78993	3.76455
BWA	2011	20038	2186	0	0	0	23.4387	8.86514	19.0467	0.0620784	0.364643	9.90544	3.8119
BWA	2012	22015	2110	0	0	0	23.3557	8.76296	19.2529	0.0504855	0.604316	9.99953	3.89417
BWA	2013	23090	1019	0	0	0	23.3815	8.76976	18.9944	0.0297602	0.609766	10.0472	4.13324
BWA	2014	26213	5295	0	0	0	23.4622	8.83113	18.8755	0.0193627	0.672944	10.174	4.13169
BWA	2015	32108	8608	0	0	0	23.3282	8.67757	18.7507	0.0521687	0.774727	10.3769	3.99067
BWA	2016	43750	10620	0	0	0	23.4368	8.76586	18.8552	0.0348958	0.722706	10.6863	4.01839
BWA	2017	29687	-2220	0	0	0	23.5024	8.81066	18.4371	0.0776904	0.81093	10.2985	3.78237
BWA	2018	25816	-486	0	0	0	23.5584	8.84618	18.4025	0.05234	0.797507	10.1588	3.81172
BWA	2019	18628	682	0	0	0	23.5402	8.80854	18.5876	0.0300625	0.783902	9.83247	3.63989
BWA	2020	19043	2655	0	0	0	23.4287	8.67847	18.191	0.0359606	0.722706	9.85451	3.47477
BWA	2021	15352	-1401	0	1	0	23.6545	8.88795	18.5374	0.029794	0.751416	9.63907	3.75912
BWA	2022	14343	977	0	1	0	23.735	8.95236	18.7379	0.0437854	0.955511	9.57109	3.79643
CAF	2003	0	0	0	0	0	20.8563	5.64783	7.44197	0.242286	0.00995033	0	2.95678
CAF	2004	0	0	0	0	0	20.9641	5.73396	6.70163	0.247968	0.00995033	0	2.70791
CAF	2005	200	0	0	0	0	21.0144	5.76167	6.92156	0.211752	0.00995033	5.3033	2.66464
CAF	2006	398	0	0	0	0	21.103	5.83016	6.62426	0.150754	0.00995033	5.98896	2.7289
CAF	2007	398	0	0	0	0	21.2538	5.96224	6.48031	0.105206	0.00995033	5.98896	2.71571
CAF	2008	398	0	0	0	0	21.4131	6.10083	7.03282	0.086326	0.00995033	5.98896	2.48521
CAF	2009	1671	0	0	0	0	21.4495	6.11572	7.12539	0.0620662	0.00995033	7.42178	2.3834
CAF	2010	4654	2581	0	0	0	21.4853	6.13074	7.06946	0.0253764	0.00995033	8.4457	2.53574
CAF	2011	5102	248	0	0	0	21.6144	6.24457	7.33969	4.35552e-05	0.00995033	8.53758	2.64815
CAF	2012	5102	0	0	0	0	21.6436	6.26505	6.93525	0.00463771	0.00995033	8.53758	2.52973
CAF	2013	6038	130	0	0	0	21.2489	5.86428	5.67073	0.000395303	0.00995033	8.70599	2.7709
CAF	2014	5708	18224	0	0	0	21.3624	5.97852	4.76869	0.0648994	0.00995033	8.6498	2.8722
CAF	2015	4622	30	0	0	0	21.2514	5.86329	5.5915	0.141354	0.00995033	8.4388	2.89412
CAF	2016	3561	40	0	0	0	21.3249	5.91926	5.76136	0.244481	0.00995033	8.17808	2.76139
CAF	2017	1612	43	0	0	0	21.4519	6.02765	5.6445	0.991445	0.00995033	7.38585	2.9047
CAF	2018	8813	4632	0	0	0	21.5212	6.07749	5.54504	0.230866	0.00995033	9.0841	2.82968
CAF	2019	1398	56	0	0	0	21.5214	6.0554	5.47988	2.53654	0.00995033	7.24351	2.81872
CAF	2020	1499	14	0	0	0	21.5677	6.07642	5.18198	0.0030267	0.00995033	7.31322	2.78331
CAF	2021	1174	-90	0	1	0	21.6461	6.1337	5.56181	0.02638	0.00995033	7.06902	2.65517
CAF	2022	958	0	0	1	0	21.5915	6.05692	5.49533	0.558692	0.00995033	6.86589	2.5878
CIV	2003	805	62	0	0	0	23.7797	7.06737	7.78356	0.214405	1.27815	6.69208	3.39253
CIV	2004	1410	675	0	0	0	23.8807	7.14501	6.68795	0.20036	1.27815	7.25205	3.43853
CIV	2005	2911	874	0	0	0	23.9029	7.14448	6.35171	0.199678	1.49962	7.9766	3.49283
CIV	2006	2504	-291	0	0	0	23.9533	7.17286	7.09678	0.197567	1.73695	7.82604	3.52167
CIV	2007	2818	174	0	0	0	24.0823	7.28017	7.2909	0.199628	1.63315	7.94414	3.4497
CIV	2008	2116	-702	0	0	0	24.2519	7.42853	7.28867	0.176067	1.76473	7.65776	3.46616
CIV	2009	3765	151	0	0	0	24.2463	7.40172	8.14506	0.164254	1.75094	8.23377	3.59492
CIV	2010	3299	-502	0	0	0	24.2768	7.41106	7.73518	0.060231	1.61144	8.10168	3.54095
CIV	2011	3467	87	0	0	0	24.3259	7.43939	8.12848	0.136216	1.56235	8.15133	3.5913
CIV	2012	4004	361	0	0	0	24.3151	7.40811	9.14178	0.0762637	1.57277	8.2953	3.58303
CIV	2013	3500	-479	0	0	0	24.4789	7.55122	9.85443	0.132707	1.60543	8.1608	3.40653
CIV	2014	6429	2426	0	0	0	24.6119	7.66107	10.9676	0.175343	1.60342	8.76873	3.37269
CIV	2015	12678	6024	0	0	0	24.5479	7.57126	11.342	0.149899	1.5217	9.4477	3.34474
CIV	2016	17966	5653	0	0	0	24.6029	7.6005	11.405	0.104801	1.69194	9.79629	3.25586
CIV	2017	30368	11269	0	0	0	24.6843	7.65603	11.2049	0.102637	1.67147	10.3212	3.2771
CIV	2018	44154	16368	0	1	0	24.7927	7.73872	11.8232	0.0593211	1.64481	10.6955	3.16523
CIV	2019	56434	8526	0	1	0	24.824	7.74471	11.6798	0.103635	1.70111	10.9408	3.16381
CIV	2020	66685	7886	0	1	0	24.8668	7.76249	11.3052	0.0425119	1.68455	11.1077	3.09075
CIV	2021	79319	6417	0	1	0	25.0109	7.882	11.9462	0.0350273	1.66013	11.2812	3.14829
CIV	2022	80851	22316	0	1	0	24.9742	7.8208	12.7432	0.0339154	1.66771	11.3004	3.23972
CMR	2003	573	28	0	0	0	23.494	6.88399	9.55017	0	1.93007	6.35263	3.01734
CMR	2004	698	37	0	0	0	23.6585	7.02107	9.83686	0	1.89762	6.54965	3.07026
CMR	2005	787	19	0	0	0	23.6942	7.0294	9.55022	0	1.82938	6.6695	3.14611
CMR	2006	1646	73	0	0	0	23.7635	7.07155	9.66268	0	1.87487	7.40671	3.22601
CMR	2007	1851	205	0	0	0	23.8983	7.17855	9.71464	0	1.80829	7.52402	3.33144
CMR	2008	2034	169	0	0	0	24.0452	7.2971	9.59299	0	1.76815	7.61825	3.3325
CMR	2009	2505	82	0	0	0	24.0531	7.27646	9.71	0	1.72098	7.82644	3.02444
CMR	2010	5961	1488	0	0	0	24.0377	7.2326	9.39413	0	1.63511	8.69316	3.15141
CMR	2011	6154	187	0	0	0	24.1453	7.31184	9.35287	0	1.58924	8.72502	3.22802
CMR	2012	7950	1765	0	0	0	24.1296	7.26803	9.23794	0	1.62728	8.98105	3.21393
CMR	2013	14840	5270	0	0	0	24.2416	7.35189	9.27047	0.0169187	1.57277	9.60515	3.20433
CMR	2014	17784	2974	0	0	0	24.3175	7.39739	9.20968	0.0320071	1.78002	9.78611	3.20315
CMR	2015	20734	2467	0	0	0	24.1956	7.244	9.1917	0.0207626	1.99877	9.93958	3.09055
CMR	2016	36674	11423	0	0	0	24.2442	7.26267	9.03876	0.0183521	1.96009	10.5099	2.99323
CMR	2017	42436	8799	1	0	0	24.3095	7.2997	8.86844	0.0455854	1.8197	10.6558	2.96275
CMR	2018	49921	14179	1	1	0	24.411	7.37358	8.53351	0.0219422	1.9036	10.8182	2.98246
CMR	2019	30390	-3369	1	1	0	24.4038	7.3386	8.15105	0.0164188	2.00956	10.3219	3.03736
CMR	2020	44274	4471	1	1	0	24.4313	7.33897	8.20803	0.0106574	1.99606	10.6982	2.78721
CMR	2021	43355	-2344	1	1	0	24.5298	7.41111	8.37077	0.00769545	1.95727	10.6772	2.86309
CMR	2022	38968	-11099	1	1	0	24.4993	7.35468	8.54506	0.00572048	1.97269	10.5705	3.0102
COD	2003	24	6	0	0	0	22.9135	5.12385	4.64387	3.51869	1.075	3.21888	3.21889
COD	2004	1569	1191	0	0	0	23.0552	5.23568	4.65236	2.97853	1.13783	7.35883	3.16672
COD	2005	2511	507	0	0	0	23.2052	5.35457	5.18313	2.32961	1.09192	7.82883	3.17573
COD	2006	3761	3673	0	0	0	23.3941	5.51158	5.53267	1.85544	1.07841	8.23271	3.12237
COD	2007	10440	5727	0	0	0	23.5409	5.62622	5.62421	0.801666	1.08519	9.2535	3.69068
COD	2008	13414	2399	0	0	0	23.7084	5.7617	5.85145	0.60419	1.00063	9.50413	3.68957
COD	2009	39743	22716	0	0	0	23.649	5.67042	5.36608	0.817915	1.04732	10.5902	3.32553
COD	2010	63092	23619	0	0	0	23.7944	5.7833	5.04208	0.396296	1.02962	11.0524	3.74031
COD	2011	70926	7518	0	0	1	23.9752	5.93059	5.03496	0.287659	1.01523	11.1694	3.70169
COD	2012	97049	34417	0	0	1	24.1011	6.02291	5.31718	0.26153	1.01885	11.483	3.45956
COD	2013	109176	12127	0	0	1	24.21	6.09777	5.69806	0.149832	1.03674	11.6007	3.6229
COD	2014	216867	15756	0	0	1	24.3043	6.15754	5.82298	0.0913529	1.05431	12.287	3.63316
COD	2015	323935	21371	0	0	1	24.3587	6.17808	5.64421	0.060109	1.05779	12.6883	3.35779
COD	2016	351498	-7892	0	0	1	24.3378	6.12255	5.46865	0.00624974	1.06471	12.77	3.21713
COD	2017	388411	34024	0	0	1	24.3614	6.11166	4.87894	0.00696722	1.05431	12.8698	3.59045
COD	2018	444446	64301	0	0	1	24.5854	6.30301	5.03805	0.0168959	1.19695	13.0046	3.51314
COD	2019	559660	93096	0	0	1	24.6702	6.3559	5.51423	0.0239615	1.19392	13.2351	3.29092
COD	2020	368813	61151	0	0	1	24.6093	6.26276	5.29131	0.0125305	1.18784	12.818	3.38794
COD	2021	425936	104575	0	1	1	24.7366	6.3578	5.66739	0.00208483	1.14422	12.962	3.72294
COD	2022	412983	39111	0	1	1	24.9099	6.49918	5.39966	0.00587792	1.12817	12.9312	3.83941
COG	2003	0	0	0	0	1	21.9771	6.93058	8.28836	0.00630363	2.52092	0	4.40443
COG	2004	565	51	0	0	1	22.2616	7.18114	8.54922	0.0163257	2.55878	6.33859	4.40097
COG	2005	1332	811	0	0	1	22.6179	7.50141	7.64921	0.0209715	2.65042	7.19519	4.3308
COG	2006	6290	1324	0	0	1	22.8117	7.65769	8.08105	0.0236649	2.76632	8.74688	4.36264
COG	2007	6540	250	0	0	1	22.896	7.70522	8.1112	0.031814	2.57718	8.78585	4.24112
COG	2008	7542	979	0	0	1	23.1786	7.9546	8.28991	0.02745	2.64547	8.92838	4.30949
COG	2009	11517	2807	0	0	1	22.9978	7.73366	8.71347	0.0443588	2.77509	9.35167	4.18174
COG	2010	13588	3438	0	0	1	23.2996	7.99388	8.75755	0.0356799	3.00667	9.51702	4.24173
COG	2011	14240	681	0	0	1	23.4741	8.13595	8.72279	0.0316608	2.87751	9.56388	4.3123
COG	2012	50490	9880	0	0	1	23.5964	8.23054	8.45416	0.0397262	2.80033	10.8296	4.07893
COG	2013	69543	10994	0	0	1	23.6113	8.22139	8.59758	0.0475073	2.75366	11.1497	3.98777
COG	2014	98876	23860	0	0	1	23.6091	8.19529	8.86124	0.051989	2.7213	11.5016	3.99146
COG	2015	108867	15008	0	0	1	23.2438	7.80602	8.69781	0.105969	2.73761	11.5979	3.73426
COG	2016	78291	4913	0	0	1	23.1149	7.65327	8.59815	0.156033	2.58324	11.2682	3.76279
COG	2017	112606	28417	0	0	1	23.1943	7.70874	8.1515	0.145859	2.72392	11.6317	3.89106
COG	2018	79510	-29264	0	1	1	23.4161	7.90664	8.33275	0.0441624	3.00964	11.2837	4.14647
COG	2019	60984	9459	0	1	1	23.3607	7.82762	8.45195	0.0378369	2.96424	11.0184	4.04653
COG	2020	113088	24749	0	1	1	23.1629	7.60653	8.21996	0.0811714	2.82078	11.6359	3.73096
COG	2021	96709	16611	0	1	1	23.4196	7.8401	8.49079	0.0495688	2.76001	11.4795	3.98595
COG	2022	39522	-8110	0	1	1	23.4844	7.88202	8.70418	0.0393848	2.78932	10.5846	4.17149
COM	2003	0	0	0	0	0	20.1197	6.86613	9.81392	0.176044	0	0	2.28606
COM	2004	1	0	0	0	0	20.2671	6.99432	9.71512	0.14128	0	0.693147	2.28605
COM	2005	1	0	0	0	0	20.2984	7.00597	8.84279	0.126606	0	0.693147	2.28608
COM	2006	405	0	0	0	0	20.3643	7.05193	9.6566	0.108865	0	6.00635	2.28607
COM	2007	405	0	0	0	0	20.4947	7.16224	8.58106	0.0857306	0	6.00635	2.30012
COM	2008	405	0	0	0	0	20.6352	7.28252	8.54812	0.0734096	0	6.00635	2.22152
COM	2009	405	0	0	0	0	20.6238	7.25071	8.65463	0.0584792	0	6.00635	2.3333
COM	2010	404	-1	0	0	0	20.6267	7.23278	9.00617	0.0495196	0	6.00389	2.36452
COM	2011	404	0	0	0	0	20.7461	7.33095	9.05157	0.0366941	0	6.00389	2.39393
COM	2012	454	50	0	0	0	20.739	7.30246	9.23261	0.0345702	0	6.1203	2.29716
COM	2013	454	0	0	0	0	20.8332	7.37525	9.77026	0.0252023	0	6.1203	2.30741
COM	2014	454	0	0	0	0	20.8627	7.38317	10.1752	0.0175233	0	6.1203	2.36804
COM	2015	453	0	0	0	0	20.6887	7.18761	10.1089	0.0138188	0	6.1181	2.4102
COM	2016	453	0	0	0	0	20.736	7.21323	10.202	0.00181926	0	6.1181	2.45727
COM	2017	453	0	0	0	0	20.7979	7.25459	10.0847	0.162629	0	6.1181	2.55733
COM	2018	545	93	0	0	0	20.8962	7.3339	9.24409	0.00185668	0	6.30262	2.63254
COM	2019	183	13	0	1	0	20.9014	7.32039	8.94909	0.0544474	0	5.21494	2.62274
COM	2020	118	-5	0	1	0	20.9262	7.32619	8.56345	0.00555215	0	4.77912	1.89788
COM	2021	104	-16	0	1	0	20.9826	7.36358	8.37904	0.00201153	0	4.65396	2.46872
COM	2022	133	53	0	1	0	20.9404	7.3031	8.45985	0.001125	0	4.89784	2.61857
CPV	2003	0	0	0	0	1	20.5166	7.43484	16.6835	0	0	0	3.47706
CPV	2004	1	0	0	0	1	20.6452	7.55008	16.56	0	0	0.693147	3.49663
CPV	2005	60	32	0	0	1	20.6951	7.5872	16.5599	0	0	4.11087	3.65784
CPV	2006	165	23	0	0	1	20.8254	7.70531	17.9058	0	0	5.11199	3.83151
CPV	2007	465	9	0	0	1	21.2238	8.09203	18.2291	0	0	6.14419	3.54806
CPV	2008	513	48	0	0	1	21.396	8.25319	18.0048	0	0	6.24222	3.56503
CPV	2009	504	0	0	0	1	21.3397	8.18655	17.9963	0	0	6.22456	3.40246
CPV	2010	458	-46	0	0	1	21.3247	8.1608	17.8289	0	0	6.12905	3.4431
CPV	2011	458	0	0	0	1	21.4396	8.26361	18.2031	0.000929012	0	6.12905	3.52266
CPV	2012	1160	0	0	0	1	21.372	8.18408	18.2207	0	0.00995033	7.05704	3.64971
CPV	2013	1523	13	0	0	1	21.4308	8.23155	18.0236	2.17425e-06	0.00995033	7.32909	3.6511
CPV	2014	1518	10	0	0	1	21.4372	8.22665	17.7353	4.35192e-06	0.00995033	7.32581	3.6441
CPV	2015	1518	0	0	0	1	21.2828	8.0612	18.302	3.4905e-06	0.00995033	7.32581	3.74089
CPV	2016	1523	5	0	0	1	21.3383	8.10552	17.894	2.23551e-06	0.00995033	7.32909	3.74887
CPV	2017	1463	0	0	0	1	21.4148	8.17028	17.9508	1.09226e-06	0.00995033	7.28893	3.7628
CPV	2018	1463	0	0	1	1	21.514	8.25854	18.2615	1.18648e-07	0.00995033	7.28893	3.84729
CPV	2019	234	124	0	1	1	21.5352	8.26951	18.3645	0.000296954	0.00995033	5.45959	3.86504
CPV	2020	282	48	0	1	1	21.323	8.04764	18.4225	0.00135566	0.00995033	5.64545	3.26932
CPV	2021	131	-41	0	1	1	21.442	8.15765	18.4384	0.000850662	0.00995033	4.8828	3.21285
CPV	2022	162	30	0	1	1	21.5578	8.2646	18.4504	0.000227193	0.00995033	5.09375	3.70704
DJI	2003	0	0	0	0	0	20.2485	6.64817	10.4522	0	0	0	4.93576
DJI	2004	40	0	0	0	0	20.3169	6.70184	11.2895	0	0	3.71357	4.94886
DJI	2005	40	0	0	0	0	20.3788	6.74863	9.74933	0	0	3.71357	4.9618
DJI	2006	60	0	0	0	0	20.4604	6.81104	10.3079	0	0	4.11087	4.97457
DJI	2007	160	100	0	0	0	20.5583	6.88758	10.6836	0	0	5.0814	4.98718
DJI	2008	160	0	0	0	0	20.7224	7.03142	11.4707	0	0	5.0814	4.99963
DJI	2009	703	340	0	0	0	20.7712	7.05983	11.626	0.00850428	0	6.55678	5.01193
DJI	2010	1247	423	0	0	0	20.8443	7.113	11.1504	0	0	7.1293	5.02408
DJI	2011	1813	566	0	0	0	20.9377	7.18745	10.9526	0	0	7.50329	5.03608
DJI	2012	1799	0	0	0	0	21.0261	7.25733	10.9148	0	0	7.49554	5.04795
DJI	2013	3055	200	0	0	0	21.4376	7.65074	10.5783	0	0	8.02486	5.05967
DJI	2014	4008	953	0	0	0	21.5184	7.71384	9.73501	0	0	8.2963	5.07126
DJI	2015	6046	2033	0	0	0	21.6088	7.7871	9.72733	0	0	8.70732	4.98649
DJI	2016	12540	6224	0	0	0	21.6807	7.84218	9.52193	0	0	9.43676	4.65171
DJI	2017	23286	10464	1	0	0	21.7394	7.88448	9.47561	0	0	10.0557	5.01793
DJI	2018	17849	-8106	1	1	0	21.7926	7.92148	10.0817	0	0	9.78976	5.06019
DJI	2019	12526	2664	1	1	0	21.8511	7.96417	9.76783	0	0	9.43564	5.12228
DJI	2020	9883	-216	1	1	0	21.8818	7.97993	9.73149	0	0	9.19867	4.75898
DJI	2021	8243	855	1	1	0	21.9429	8.027	9.5873	0	0	9.01724	4.96997
DJI	2022	8582	423	1	1	0	22.0246	8.09503	9.62322	0	0	9.05754	5.1358
DZA	2003	570	247	0	0	1	25.0203	7.73732	9.69207	0	5.14837	6.34739	3.60193
DZA	2004	3449	1121	0	0	1	25.2441	7.94705	10.5222	0.000416548	5.16724	8.14613	3.67359
DZA	2005	17121	8487	0	0	1	25.3965	8.08582	11.3428	0.000684588	5.23623	9.74812	3.81488
DZA	2006	24737	9893	0	0	1	25.5361	8.21102	10.6779	0.000893576	5.22241	10.1161	3.84512
DZA	2007	39389	14592	0	0	1	25.6825	8.34109	10.4212	0.00106956	5.18889	10.5813	3.82254
DZA	2008	50882	4225	1	0	1	25.9184	8.55987	10.2953	0.00104406	5.20318	10.8373	3.84261
DZA	2009	75126	22876	1	0	1	25.736	8.35957	9.82538	0.000942362	5.17026	11.2269	3.51411
DZA	2010	93726	18600	1	0	1	25.9038	8.50881	9.84866	0.000864548	5.16792	11.4481	3.58319
DZA	2011	105945	11434	1	0	1	26.1093	8.69527	9.48433	0.000453717	5.15329	11.5707	3.6106
DZA	2012	130533	24588	1	0	1	26.1488	8.7154	9.66699	0.000283684	5.17779	11.7794	3.56623
DZA	2013	149721	19130	1	0	1	26.16	8.70693	10.1691	0.000460235	5.10601	11.9165	3.45945
DZA	2014	245157	66571	1	0	1	26.1995	8.72659	9.93815	0.000611126	5.11385	12.4097	3.35409
DZA	2015	253155	21057	1	0	1	25.957	8.46411	9.81273	0.000662456	5.13409	12.4418	3.06936
DZA	2016	255248	-9989	1	0	1	25.9205	8.40762	9.74253	0.00144979	5.16536	12.45	2.96973
DZA	2017	183366	-14053	1	0	1	25.9697	8.43725	9.8375	0.00233811	5.15346	12.1192	3.06029
DZA	2018	206286	17865	1	1	1	25.994	8.44254	9.86151	0.00289879	5.14231	12.237	3.19553
DZA	2019	177535	-12362	1	1	1	25.9883	8.4185	9.41712	0.0044053	5.10011	12.0869	3.06376
DZA	2020	164352	1864	1	1	1	25.8284	8.24128	9.66874	0.0084234	5.01999	12.0098	2.80549
DZA	2021	171602	18471	1	1	1	25.9504	8.3467	9.69511	0.00579024	5.1395	12.0529	3.21416
DZA	2022	162192	2145	1	1	1	26.1419	8.52183	10.2073	0.00422103	5.13768	11.9965	3.4796
EGY	2003	1429	210	0	0	1	25.1089	6.96313	11.7782	0.104738	4.2312	7.26543	3.1266
EGY	2004	1428	572	0	0	1	25.09	6.92388	11.8117	0.0751624	4.29224	7.26473	3.37519
EGY	2005	3980	1331	0	0	1	25.2186	7.03272	12.0131	0.055552	4.34186	8.28929	3.44501
EGY	2006	10043	885	0	0	1	25.4001	7.19469	11.0407	0.0419305	4.47745	9.21473	3.43237
EGY	2007	13160	2498	0	0	1	25.5942	7.36927	11.6039	0.0301033	4.50192	9.48501	3.44201
EGY	2008	13135	1457	1	0	1	25.8159	7.57142	11.7993	0.01908	4.53978	9.48311	3.52762
EGY	2009	28507	13386	1	0	1	25.9658	7.70175	12.3012	0.0183291	4.58067	10.2579	3.25643
EGY	2010	33672	5165	1	0	1	26.1123	7.82795	11.6729	0.0223698	4.57378	10.4245	3.10679
EGY	2011	40317	6645	1	0	1	26.1871	7.88066	10.618	0.0274898	4.57626	10.6046	3.07118
EGY	2012	45919	11941	1	0	1	26.3549	8.02589	10.6151	0.0172135	4.57409	10.7347	2.8563
EGY	2013	51113	2322	1	0	1	26.3877	8.03557	9.62043	0.0148061	4.53603	10.8418	2.89136
EGY	2014	65711	16287	1	0	1	26.4455	8.06992	9.51235	0.0386849	4.45272	11.093	2.72419
EGY	2015	66315	8081	1	0	1	26.5204	8.12278	9.62078	0.020645	4.41304	11.1022	2.6521
EGY	2016	88891	11983	1	1	1	26.5297	8.11121	9.858	0.0163104	4.37021	11.3952	2.42882
EGY	2017	83484	9276	1	1	1	26.2382	7.79974	10.0304	0.0198034	4.47529	11.3324	2.77347
EGY	2018	107926	22197	1	1	1	26.2939	7.83645	10.4123	0.0265145	4.57883	11.5892	2.94363
EGY	2019	108580	1096	1	1	1	26.4874	8.0121	10.4331	0.0616115	4.63918	11.5953	2.8704
EGY	2020	119172	2743	1	1	1	26.6734	8.18076	10.1873	0.0717659	4.55545	11.6883	2.60067
EGY	2021	127344	19571	1	1	1	26.7746	8.26532	10.518	0.11732	4.62291	11.7547	2.44765
EGY	2022	120337	22979	1	1	1	26.8903	8.3653	10.4163	0.0888332	4.59542	11.6981	2.77801
ERI	2003	188	0	0	0	0	20.5843	5.79294	9.13014	0	0	5.24175	2.00718
ERI	2004	12	0	0	0	0	20.8268	5.99489	8.7281	0	0	2.56495	1.9133
ERI	2005	12	0	0	0	0	20.8171	5.96074	8.0324	0	0	2.56495	1.96931
ERI	2006	663	1	0	0	0	20.9148	6.04151	7.13605	0	0	6.49828	2.0668
ERI	2007	722	45	0	0	0	20.9994	6.11016	6.78288	0	0	6.58341	1.91277
ERI	2008	673	-49	0	0	0	21.0455	6.12944	7.04019	0	0	6.51323	1.69171
ERI	2009	960	23	0	0	0	21.3421	6.40036	6.72222	0	0	6.86797	1.70994
ERI	2010	1254	294	0	0	0	21.1867	6.2245	6.45974	0	0	7.13489	1.99855
ERI	2011	1431	330	0	0	0	21.4484	6.46737	6.34757	0	0	7.26683	2.95256
ERI	2012	10378	196	0	0	0	21.6556	6.66263	6.16835	0	0	9.24754	3.43177
ERI	2013	10455	90	0	0	0	21.8272	6.82592	5.91235	0	0	9.25493	3.75438
ERI	2014	10671	129	0	0	0	21.9736	6.96625	5.86381	0	0	9.27538	3.99791
ERI	2015	11941	991	0	0	0	22.1013	7.08929	5.40459	0	0	9.38782	4.1936
ERI	2016	37845	6842	0	0	0	22.2145	7.19884	5.26987	0	0	10.5413	4.35718
ERI	2017	21655	-13	0	0	0	22.3162	7.29756	5.28714	0	0	9.98304	4.49774
ERI	2018	22394	614	0	0	0	22.4084	7.38741	5.30252	0	0	10.0166	4.62095
ERI	2019	22329	-57	0	0	0	22.4929	7.46984	5.05535	0	0	10.0137	4.73063
ERI	2020	19986	4461	0	0	0	22.5708	7.546	5.30925	0	0	9.90284	4.82946
ERI	2021	20817	3773	0	1	0	22.6431	7.61676	5.19986	0	0	9.94357	4.91939
ERI	2022	32043	14700	0	1	0	22.7105	7.68284	4.99649	0	0	10.3749	5.0019
ETH	2003	478	98	0	0	1	22.8778	4.7695	8.63791	0.0439469	0.19062	6.1717	3.71463
ETH	2004	787	43	0	0	1	23.0389	4.90188	8.98524	0.0367219	0.207014	6.6695	3.64084
ETH	2005	2982	493	0	0	1	23.2411	5.07565	8.32603	0.0293442	0.231112	8.00068	3.56116
ETH	2006	9560	2395	0	0	1	23.4499	5.2562	9.02963	0.0231825	0.254642	9.16545	3.47459
ETH	2007	10888	1328	1	0	1	23.7043	5.48209	9.2438	0.0173846	0.262364	9.29551	3.37981
ETH	2008	12645	971	1	0	1	24.0216	5.77101	9.23822	0.0121292	0.262364	9.4451	3.27509
ETH	2009	28344	7429	1	0	1	24.2026	5.92397	9.02932	0.00956546	0.277632	10.2522	3.1581
ETH	2010	36806	5853	1	0	1	24.1223	5.81544	9.18131	0.0156425	0.364643	10.5134	3.0256
ETH	2011	42679	7230	1	0	1	24.1875	5.85221	9.20475	0.0107644	0.438255	10.6615	2.87282
ETH	2012	60655	12156	1	0	1	24.4917	6.12807	9.3367	0.013833	0.506818	11.013	2.69242
ETH	2013	77184	10246	1	0	1	24.5871	6.19602	9.37281	0.00940292	0.559616	11.254	2.60151
ETH	2014	91462	11959	1	0	1	24.7417	6.32352	9.93944	0.0374223	0.604316	11.4237	2.53699
ETH	2015	113013	17529	1	0	1	24.8913	6.44622	9.43239	0.0258381	0.647103	11.6353	2.33827
ETH	2016	200065	28214	1	0	1	25.0313	6.55907	9.20716	0.0180951	0.737164	12.2064	2.17612
ETH	2017	197556	18108	1	0	1	25.1272	6.62771	9.04311	0.0127044	0.756122	12.1938	2.15517
ETH	2018	256816	34125	1	1	1	25.1573	6.63108	9.96205	0.0140366	0.81093	12.4561	2.2378
ETH	2019	255887	37530	1	1	1	25.2867	6.73394	10.1419	0.0578744	0.832909	12.4525	2.19053
ETH	2020	299280	31080	1	1	1	25.4022	6.82291	9.84718	0.0562827	0.858662	12.6091	2.09522
ETH	2021	281090	-9039	1	1	1	25.4352	6.82979	9.10571	0.0291857	0.850151	12.5464	2.15544
ETH	2022	262032	-13917	1	1	1	25.5657	6.93488	9.15533	0.00862501	0.845868	12.4762	2.22397
GAB	2003	2405	0	0	0	1	22.5969	8.46047	13.193	1.23042	2.77134	7.78572	3.96896
GAB	2004	3127	560	0	0	1	22.7736	8.60943	12.0384	0.85995	2.77321	8.04815	4.02605
GAB	2005	3536	208	0	0	1	22.9832	8.79042	12.5455	0.555541	2.75938	8.17103	4.11102
GAB	2006	5128	553	0	0	1	23.0581	8.83542	11.2953	0.43346	2.65886	8.54267	4.1202
GAB	2007	5559	331	0	0	1	23.2454	8.9918	11.3475	0.305691	2.67208	8.62335	4.08646
GAB	2008	8814	3205	0	0	1	23.4687	9.1832	11.1652	0.180211	2.68307	9.08421	4.1463
GAB	2009	10005	1188	0	0	1	23.2176	8.89917	11.3485	0.199738	2.65816	9.21094	3.97353
GAB	2010	12534	2344	0	0	1	23.3886	9.03594	11.836	0.0940246	2.67208	9.43628	4.07182
GAB	2011	12710	193	0	0	1	23.6253	9.23735	11.8794	0.026341	2.65395	9.45022	4.13907
GAB	2012	12847	3069	0	0	1	23.5665	9.14297	11.8551	0.123445	2.63404	9.46094	4.12633
GAB	2013	16848	3210	0	0	1	23.5909	9.13239	11.8272	0.0381785	2.58701	9.73205	4.06659
GAB	2014	18041	2556	0	0	1	23.6249	9.13296	11.8338	0.110296	2.59376	9.80046	3.81817
GAB	2015	24442	4879	0	0	1	23.3893	8.8665	11.3418	0.0935673	2.56418	10.1041	3.85083
GAB	2016	25683	3243	0	0	1	23.364	8.81317	11.0016	0.153079	2.55568	10.1536	3.80745
GAB	2017	38535	5542	0	0	1	23.4266	8.85019	10.5503	0.069183	2.51041	10.5593	3.93626
GAB	2018	25866	-6954	0	1	1	23.5486	8.94831	10.4854	0.107565	2.50062	10.1607	4.01276
GAB	2019	25221	1666	0	1	1	23.5491	8.92583	10.3222	0.0741772	2.52172	10.1355	3.9595
GAB	2020	25919	778	0	1	1	23.4521	8.80689	10.5102	0.0812485	2.39608	10.1628	3.88166
GAB	2021	21831	-1819	0	1	1	23.7298	9.06367	10.8153	0.0356361	2.39699	9.99113	4.03499
GAB	2022	15216	4301	0	1	1	23.7712	9.08482	10.8738	0.0161779	2.49486	9.63017	4.13331
GHA	2003	660	289	0	0	1	22.7557	5.88011	14.4258	0	0.542324	6.49375	3.73
GHA	2004	631	34	0	0	1	22.9072	6.00494	14.0212	0	0.609766	6.44889	3.69643
GHA	2005	733	257	0	0	1	23.0977	6.16878	14.4692	0	0.593327	6.59851	3.62299
GHA	2006	809	50	0	0	1	23.7623	6.80702	15.3762	0	0.593327	6.69703	3.24478
GHA	2007	4187	185	0	0	1	23.9352	6.95387	15.4759	0	0.500775	8.33998	3.23966
GHA	2008	5802	1099	0	0	1	24.0794	7.07238	15.1207	0	0.620577	8.66613	3.25923
GHA	2009	18504	4935	0	0	1	23.9832	6.95082	15.3858	0	0.652325	9.8258	3.41088
GHA	2010	20200	5598	0	0	1	24.1952	7.13804	15.4726	0.00963811	0.688135	9.91349	3.41696
GHA	2011	27015	4007	0	0	1	24.3954	7.31393	15.6111	0.0163539	1.7613	10.2042	3.63592
GHA	2012	50527	20849	0	0	1	24.4434	7.33734	15.4606	0.0447034	1.78842	10.8303	3.7223
GHA	2013	83484	12251	0	0	1	24.8636	7.73299	15.4846	0.0389047	1.95303	11.3324	3.27491
GHA	2014	105669	7290	0	0	1	24.7267	7.57195	14.8679	0.0620857	2.0149	11.5681	3.37526
GHA	2015	127449	28322	0	0	1	24.6233	7.44499	14.9367	0.0534476	2.04898	11.7555	3.55053
GHA	2016	195827	49061	0	0	1	24.7516	7.54982	14.7512	0.0120189	2.00956	12.185	3.47176
GHA	2017	157536	4420	0	0	1	24.8244	7.60026	15.1599	0.0201154	2.35802	11.9674	3.55182
GHA	2018	179747	12425	1	1	1	24.9324	7.68709	14.9733	0.0222106	2.47989	12.0993	3.53965
GHA	2019	183129	2941	1	1	1	24.9477	7.68153	15.1005	0.00387962	2.63548	12.118	3.64935
GHA	2020	158403	-671	1	1	1	24.9724	7.68551	15.1893	0	2.70538	11.9729	3.48202
GHA	2021	109354	12775	1	1	1	25.0993	7.79238	14.9015	0	2.65395	11.6024	3.43576
GHA	2022	105826	8853	1	1	1	25.0309	7.70455	14.9654	0	2.61227	11.5696	3.57414
GIN	2003	1434	120	0	0	0	22.3377	6.35062	9.23432	0	0.0295588	7.26892	2.93397
GIN	2004	2577	1444	0	0	0	22.3911	6.38272	8.58744	0	0.0487902	7.85477	2.88421
GIN	2005	4422	1634	0	0	0	22.1778	6.14961	8.07495	0	0.0392207	8.39457	3.21315
GIN	2006	5463	75	0	0	0	22.1631	6.11429	6.90501	0	0.0392207	8.60594	3.21182
GIN	2007	6997	1320	0	0	0	22.5609	6.48919	6.03881	0	0.0487902	8.85338	3.20075
GIN	2008	9637	832	0	0	0	22.664	6.56822	6.37572	0	0.0487902	9.17347	3.11974
GIN	2009	12932	2698	0	0	0	22.6279	6.50767	6.76668	0	0.0392207	9.46754	3.15767
GIN	2010	13641	974	0	0	0	22.648	6.50321	7.50569	0	0.0392207	9.52091	3.44493
GIN	2011	16843	2455	0	0	0	22.638	6.46848	8.00336	0	0.0392207	9.73175	3.51459
GIN	2012	23467	6444	0	0	0	22.7564	6.5624	7.96658	0	0.0392207	10.0634	3.53039
GIN	2013	33858	10013	0	0	0	22.8487	6.63028	8.12079	0.00446368	0.0392207	10.43	3.31312
GIN	2014	41907	6770	0	0	0	22.8956	6.65231	8.44586	0.0153714	0.0392207	10.6432	3.32102
GIN	2015	38272	-2572	0	0	0	22.8974	6.6286	9.46969	0.01299	0.076961	10.5525	3.11338
GIN	2016	41774	3667	0	0	0	22.8746	6.57991	9.70023	0.00316686	0.0861777	10.6401	3.41351
GIN	2017	67545	28656	0	0	0	23.0578	6.73752	9.31568	0	0.10436	11.1206	3.82123
GIN	2018	74244	20317	1	1	0	23.1962	6.85057	9.22866	0	0.0676586	11.2151	3.71861
GIN	2019	76326	5304	1	1	0	23.3217	6.95072	9.56676	0	0.10436	11.2428	3.58469
GIN	2020	47282	-29512	1	1	0	23.3749	6.97883	9.28614	0	0.19062	10.7639	3.8644
GIN	2021	95933	48717	1	1	0	23.5016	7.08102	8.95402	0	0.157004	11.4714	3.78396
GIN	2022	104504	3911	1	1	0	23.7678	7.32328	8.96116	0	0.157004	11.557	3.79931
GMB	2003	4	4	0	0	0	20.0039	5.73966	13.9252	0.00669393	0	1.60944	3.46866
GMB	2004	20	0	0	0	0	20.6844	6.3913	12.4678	0.00461991	0	3.04452	3.07245
GMB	2005	119	0	0	0	0	20.7506	6.42804	11.6953	0.00399274	0	4.78749	3.03991
GMB	2006	119	0	0	0	0	20.776	6.4232	11.7548	0.00323904	0	4.78749	3.09262
GMB	2007	119	0	0	0	0	20.9699	6.5863	12.0125	0.00268529	0	4.78749	2.94617
GMB	2008	119	0	0	0	0	21.1691	6.75444	11.7973	0.00230536	0	4.78749	2.73924
GMB	2009	119	0	0	0	0	21.0949	6.64915	11.8779	0.001851	0	4.78749	2.81817
GMB	2010	119	0	0	0	0	21.1572	6.68039	11.6041	0.00143196	0	4.78749	2.75161
GMB	2011	119	0	0	0	0	21.0666	6.55888	11.6859	0.0009494	0	4.78749	2.88253
GMB	2012	119	0	0	0	0	21.0704	6.53169	11.6255	0.000452805	0	4.78749	3.03695
GMB	2013	119	0	0	0	0	21.0422	6.47294	11.2213	0.000938298	0	4.78749	2.99469
GMB	2014	124	5	0	0	0	20.9298	6.33088	10.9724	0	0	4.82831	3.12838
GMB	2015	124	0	0	0	0	21.044	6.41619	10.4264	2.7326e-05	0	4.82831	3.02511
GMB	2016	384	228	0	0	0	21.1184	6.46252	10.1304	0	0	5.95324	2.82799
GMB	2017	536	232	0	0	0	21.132	6.44889	11.9143	8.27179e-05	0	6.286	2.87861
GMB	2018	2479	1443	1	1	0	21.2365	6.52697	12.3144	0.00016709	0	7.81601	3.12353
GMB	2019	1390	-451	1	1	0	21.3186	6.58324	12.6674	1.17644e-05	0	7.23778	2.98777
GMB	2020	1903	279	1	1	0	21.3178	6.55682	12.6814	7.30658e-05	0	7.55171	2.36291
GMB	2021	1938	47	1	1	0	21.4235	6.63721	12.5736	1.50056e-06	0	7.56993	2.03043
GMB	2022	1997	254	1	1	0	21.5003	6.68936	12.8872	0	0	7.5999	1.7255
GNB	2003	0	0	0	0	0	20.132	6.04214	9.04656	0	0	0	2.55969
GNB	2004	0	0	0	0	0	20.1823	6.06888	8.77083	0	0	0	2.63428
GNB	2005	0	0	0	0	0	20.2766	6.13924	9.02813	0	0	0	2.67847
GNB	2006	0	0	0	0	0	20.2688	6.10679	9.41404	0	0	0	2.43164
GNB	2007	0	0	0	0	0	20.4398	6.25232	9.05653	0	0	0	2.49488
GNB	2008	0	0	0	0	0	20.6748	6.46154	8.707	0	0	0	2.54683
GNB	2009	2700	0	0	0	0	20.6069	6.36798	8.76422	0	0	7.90138	2.49554
GNB	2010	2700	0	0	0	0	20.6615	6.3967	8.79356	0	0	7.90138	2.61296
GNB	2011	2700	0	0	0	0	20.8692	6.57803	8.68325	0	0	7.90138	3.01053
GNB	2012	2700	0	0	0	0	20.7715	6.45356	7.3523	0	0	7.90138	2.71581
GNB	2013	2700	0	0	0	0	20.8273	6.48252	7.05739	0	0	7.90138	2.65426
GNB	2014	6682	172	0	0	0	20.8501	6.47882	7.6924	0	0	8.80732	2.87323
GNB	2015	6906	224	0	0	0	20.8651	6.46798	8.02381	6.23626e-07	0	8.84029	3.25989
GNB	2016	7016	61	0	0	0	20.9425	6.52015	7.74553	0	0	8.85609	3.20982
GNB	2017	7639	623	0	0	0	21.1085	6.66182	7.60406	0	0	8.94115	3.31544
GNB	2018	6521	257	0	0	0	21.1642	6.69377	8.04301	0	0	8.78294	3.27627
GNB	2019	2671	0	0	0	0	21.1197	6.6259	8.3241	0	0	7.89058	3.3323
GNB	2020	2427	-244	0	0	0	21.1423	6.62575	8.31147	0	0	7.79482	3.18709
GNB	2021	2425	8	0	1	0	21.2682	6.72967	8.97465	0	0	7.794	3.24567
GNB	2022	2506	81	0	1	0	21.2622	6.7021	8.76316	0	0	7.82684	3.09336
GNQ	2003	864	48	0	0	0	21.6334	8.05405	8.4088	0	2.66026	6.76273	4.59108
GNQ	2004	1021	169	0	0	0	22.2073	8.58253	7.9741	0	2.96269	6.92952	4.53806
GNQ	2005	1656	635	0	0	1	22.8295	9.15935	7.6101	0	3.04738	7.41276	4.48207
GNQ	2006	3044	1019	0	0	1	23.0345	9.31831	8.10712	0	3.03158	8.02126	4.42276
GNQ	2007	4463	1282	0	0	1	23.2937	9.53075	8.44532	0	3.07316	8.4038	4.49559
GNQ	2008	4062	-486	0	0	1	23.7064	9.89594	8.53482	0	3.19294	8.30968	4.5023
GNQ	2009	6150	2088	0	0	1	23.4332	9.5749	8.63034	0	3.17472	8.72437	4.32204
GNQ	2010	8625	2208	0	0	1	23.5153	9.60949	8.32579	0	3.14329	9.06254	4.46313
GNQ	2011	9868	1247	0	0	1	23.7847	9.83411	8.26846	0	3.09874	9.19715	4.33199
GNQ	2012	40464	13884	0	0	1	23.8318	9.83929	8.18403	0	3.10504	10.6082	4.28916
GNQ	2013	26085	2241	0	0	1	23.812	9.77818	7.76723	0	3.06666	10.1692	4.22907
GNQ	2014	20820	3313	0	0	1	23.8036	9.72943	7.16533	0	3.02091	9.94372	4.20414
GNQ	2015	23163	-1304	0	0	1	23.3024	9.18901	7.2181	0	2.99823	10.0504	4.05454
GNQ	2016	23659	-2491	0	0	1	23.1428	8.9916	7.18823	0	2.91885	10.0715	3.95915
GNQ	2017	39597	7111	0	0	1	23.2248	9.03722	7.09362	0	2.8559	10.5865	4.09206
GNQ	2018	55285	380	0	0	1	23.2957	9.07328	7.21809	0	2.78439	10.9203	4.10453
GNQ	2019	40413	-4460	0	1	1	23.1537	8.89801	7.39022	0	2.67484	10.6069	3.95375
GNQ	2020	33601	-4912	0	1	1	23.0152	8.73213	7.33736	0	2.60491	10.4223	3.73398
GNQ	2021	28065	22	0	1	1	23.226	8.91918	7.3784	0	2.60565	10.2423	3.83141
GNQ	2022	23515	-4051	0	1	1	23.325	8.99371	7.46001	0	2.61374	10.0654	4.06453
KEN	2003	2553	74	0	0	0	23.4249	6.08993	10.5567	0	0.378436	7.84542	3.22234
KEN	2004	2846	268	0	0	0	23.5018	6.1369	10.998	0.0152852	0.371564	7.95402	3.31819
KEN	2005	5825	205	0	0	0	23.6538	6.25915	10.6139	0.0466839	0.378436	8.67009	3.3847
KEN	2006	4623	18	0	0	0	23.9746	6.55022	11.03	0.072996	0.392042	8.43902	3.17743
KEN	2007	5513	890	0	0	0	24.1877	6.73363	10.6486	0.0881125	0.405465	8.61505	3.13197
KEN	2008	7836	2323	0	0	0	24.3039	6.82001	10.3538	0.0984334	0.378436	8.96661	3.16438
KEN	2009	12036	2812	0	0	0	24.4692	6.95571	10.3064	0.123896	0.357674	9.39574	2.98442
KEN	2010	22158	10122	0	0	0	24.5389	6.99727	11.0312	0.128957	0.438255	10.006	3.05043
KEN	2011	30883	6817	0	0	0	24.5706	7.00244	10.7896	0.103545	0.444686	10.338	3.11571
KEN	2012	40273	7873	0	0	0	24.7557	7.16223	10.6009	0.0815197	0.48858	10.6035	3.03807
KEN	2013	63590	23054	0	0	0	24.8451	7.22754	11.0667	0.0711533	0.494696	11.0602	2.93344
KEN	2014	85371	27839	0	0	0	24.947	7.30648	11.5151	0.0708014	0.530628	11.3548	2.86065
KEN	2015	109904	28181	1	0	0	24.9735	7.31099	11.313	0.0765518	0.615186	11.6074	2.7806
KEN	2016	110270	2967	1	0	0	25.0383	7.35377	11.4021	0.137261	0.615186	11.6107	2.65674
KEN	2017	154345	41010	1	0	0	25.1304	7.42416	11.5954	0.0465296	0.620577	11.947	2.62007
KEN	2018	175588	23204	1	1	0	25.2473	7.52066	11.396	0.0474693	0.65752	12.0759	2.60579
KEN	2019	162423	1037	1	1	0	25.3322	7.58583	11.5338	0.0718979	0.678034	11.998	2.51995
KEN	2020	215430	62962	1	1	0	25.335	7.56851	11.2797	0.0885744	0.678034	12.2804	2.36466
KEN	2021	225981	34822	1	1	0	25.421	7.63514	11.661	0.048272	0.688135	12.3282	2.46591
KEN	2022	178242	-32284	1	1	0	25.4544	7.64936	12.085	0.0338677	0.703098	12.0909	2.58137
LBR	2003	580	40	0	0	0	20.4329	5.4908	5.65977	0	0	6.36475	3.61248
LBR	2004	638	58	0	0	0	20.6146	5.66044	6.17776	0	0	6.4599	4.22861
LBR	2005	1595	865	0	0	0	20.6709	5.67175	7.69787	0	0	7.37526	4.09586
LBR	2006	2951	-703	0	0	0	20.8357	5.78025	9.33934	0	0	7.99024	4.4242
LBR	2007	2978	0	0	0	0	21.0403	5.93477	9.9555	0	0	7.99934	4.33025
LBR	2008	3736	256	0	0	0	21.2691	6.12281	9.14255	0	0	8.22604	3.5665
LBR	2009	5639	112	0	0	0	21.2931	6.11533	9.78679	0	0	8.63764	2.789
LBR	2010	8167	2989	0	0	0	21.4154	6.20863	10.48	0	0	9.00798	3.00266
LBR	2011	11474	2109	0	0	0	21.5979	6.3518	10.3858	0	0	9.34793	3.12708
LBR	2012	15437	1200	0	0	0	21.7499	6.46841	10.5052	0	0	9.64459	3.52379
LBR	2013	19610	3034	0	0	0	21.8793	6.57596	10.2501	0	0	9.88385	3.57177
LBR	2014	22965	4011	0	0	0	21.8944	6.57051	10.3081	0	0	10.0418	3.38209
LBR	2015	28899	9818	0	0	0	21.8948	6.5506	10.1323	0	0	10.2716	3.01891
LBR	2016	29730	1114	0	0	0	21.9466	6.58221	10.4501	0	0	10.2999	3.1098
LBR	2017	31963	3982	0	0	0	21.9443	6.56088	10.7156	0	0	10.3724	3.23018
LBR	2018	26039	1435	0	0	0	21.9537	6.55113	10.5834	0	0	10.1674	3.29625
LBR	2019	16765	1120	0	1	0	21.9231	6.50111	10.2587	0	0	9.72711	3.392
LBR	2020	16888	3346	0	1	0	21.8789	6.43661	10.1735	0	0.0487902	9.73442	2.68564
LBR	2021	16278	678	0	1	0	21.9797	6.51685	10.4408	0	0.0487902	9.69763	2.49243
LBR	2022	15578	1216	0	1	0	22.1098	6.6261	10.4286	0	0.0487902	9.65368	2.25273
LBY	2003	86	10	0	0	0	23.9915	8.46354	9.12786	0	4.4358	4.46591	4.0659
LBY	2004	87	6	0	0	0	24.2235	8.66968	9.50976	0	4.54095	4.47734	4.17063
LBY	2005	3306	25	0	0	0	24.5805	9.00061	9.10132	0	4.62898	8.1038	4.17002
LBY	2006	2857	-851	0	0	0	24.8192	9.21636	8.66518	0	4.69391	7.95788	4.28826
LBY	2007	7083	4226	0	0	0	24.9433	9.31992	9.45458	0	4.71402	8.86559	4.30989
LBY	2008	8158	1054	0	0	0	25.1858	9.54122	9.84484	0	4.7661	9.00688	4.31903
LBY	2009	4269	-3855	0	0	0	24.831	9.16543	9.4971	0	4.71832	8.35937	4.16258
LBY	2010	3219	-1050	0	0	0	25.0458	9.35974	8.42969	0	4.72827	8.07714	4.20874
LBY	2011	6778	4788	0	0	0	24.598	8.95984	7.32668	0	3.57178	8.82158	3.6673
LBY	2012	6519	-668	0	0	0	25.2509	9.66557	7.32633	0	4.53614	8.78263	4.21756
LBY	2013	10882	45	0	0	0	25.0454	9.44062	6.42024	0	4.21272	9.29496	4.10905
LBY	2014	10894	13	0	0	0	24.7728	9.1494	5.0087	0	3.75256	9.29606	3.5037
LBY	2015	10577	-4106	0	0	0	24.6093	8.9705	4.62885	0	3.62833	9.26653	3.14533
LBY	2016	21112	-1705	0	0	0	24.6335	8.9803	4.05377	0	3.56417	9.95764	2.74585
LBY	2017	36675	-17640	0	0	0	24.9303	9.2619	4.2131	0	4.1957	10.5099	3.33922
LBY	2018	42568	2823	0	1	0	25.063	9.3791	3.91045	0	4.2775	10.6589	3.7041
LBY	2019	29943	-12934	0	1	0	25.0011	9.30318	3.54364	0.000378097	4.36348	10.3071	3.74387
LBY	2020	15537	7289	0	1	0	24.9082	9.19747	3.63404	0	3.51512	9.65104	2.75542
LBY	2021	13879	-1322	0	1	0	24.59	8.86715	4.12779	0	4.35863	9.5382	4.24547
LBY	2022	8754	-279	0	1	0	24.7475	9.01328	4.24152	0	4.2344	9.07738	4.23543
LSO	2003	24	0	0	0	0	20.8698	6.36464	14.4943	0.037642	0.0295588	3.21888	4.01764
LSO	2004	3	3	0	0	0	21.1362	6.63487	13.8669	0.0270535	0.0295588	1.38629	4.01168
LSO	2005	60	60	0	0	0	21.2435	6.74615	13.8489	0.0226782	0.0392207	4.11087	4.00568
LSO	2006	760	0	0	0	0	21.3111	6.81412	13.634	0.0196585	0.0487902	6.63463	3.99965
LSO	2007	760	0	0	0	0	21.2433	6.74297	13.0694	0.0193727	0.0487902	6.63463	3.99358
LSO	2008	822	62	0	0	0	21.2925	6.78633	13.4107	0.0168389	0.0487902	6.71296	3.98747
LSO	2009	832	10	0	0	0	21.2777	6.76443	14.1462	0.018141	0.0582689	6.72503	3.82348
LSO	2010	888	56	0	0	0	21.5274	7.00743	14.2227	0.013309	0.0582689	6.7901	3.76413
LSO	2011	891	3	0	0	0	21.6708	7.14351	14.1656	0.00887238	0.0392207	6.79347	3.88615
LSO	2012	913	21	0	0	0	21.6306	7.09495	14.2362	0.00899393	0.0392207	6.81783	3.75644
LSO	2013	913	0	0	0	0	21.5849	7.03998	14.7019	0.00851129	0.0392207	6.81783	3.66994
LSO	2014	1107	46	0	0	0	21.6157	7.06052	13.78	0.00654871	0.0392207	7.01031	3.66739
LSO	2015	1115	8	0	0	0	21.5818	7.01557	13.4053	0.00443711	0.0487902	7.01751	3.78173
LSO	2016	663	0	0	0	0	21.472	6.89393	13.1667	0.00297854	0.0392207	6.49828	3.84545
LSO	2017	653	0	0	0	0	21.5591	6.96858	13.1309	0.00367672	0.0487902	6.48311	3.88109
LSO	2018	653	0	0	0	0	21.6618	7.05874	12.8398	0.00341293	0.0487902	6.48311	3.92855
LSO	2019	593	0	0	1	0	21.5949	6.97927	12.5021	0.0119811	0.0392207	6.38688	3.85459
LSO	2020	1758	1165	0	1	0	21.4427	6.81447	12.4637	0.00261666	0.0392207	7.4725	3.81031
LSO	2021	1451	1045	0	1	0	21.6016	6.96123	12.2905	0.00490503	0.0392207	7.2807	3.83628
LSO	2022	937	557	0	1	0	21.5515	6.90059	12.5661	0.00616221	0.0392207	6.84375	3.87587
MAR	2003	431	19	0	0	1	24.7842	7.56843	12.9067	0.0739746	0.198851	6.06843	3.24558
MAR	2004	906	180	0	0	1	24.9146	7.68607	13.4173	0.0860019	0.215111	6.81014	3.27144
MAR	2005	2059	85	0	0	1	24.9552	7.71315	12.2205	0.0945944	0.182322	7.63046	3.36715
MAR	2006	2701	178	0	0	1	25.0525	7.79697	12.5495	0.0980914	0.207014	7.90175	3.42195
MAR	2007	2965	264	0	0	1	25.1886	7.91987	12.5161	0.0946907	0.19062	7.99497	3.47902
MAR	2008	2806	688	0	0	1	25.3465	8.06469	12.3353	0.0898118	0.19062	7.93987	3.51072
MAR	2009	4878	1642	0	0	1	25.3399	8.04499	12.8513	0.128838	0.300105	8.4927	3.28531
MAR	2010	5585	175	0	0	1	25.3371	8.02873	13.1233	0.124262	0.364643	8.62802	3.42716
MAR	2011	8948	911	0	0	1	25.4245	8.10242	12.7272	0.117004	0.270027	9.0993	3.49513
MAR	2012	9522	105	0	0	1	25.3955	8.05959	12.8865	0.131039	0.262364	9.16147	3.49945
MAR	2013	10296	774	0	0	1	25.4746	8.12493	12.8649	0.139364	0.385262	9.23961	3.44212
MAR	2014	11444	1144	0	0	1	25.5035	8.14047	13.266	0.14658	0.364643	9.34531	3.43827
MAR	2015	15629	2603	0	0	1	25.4275	8.05173	13.3114	0.170411	0.41211	9.65695	3.43385
MAR	2016	16270	1016	0	0	1	25.4379	8.04973	13.2459	0.175728	0.425268	9.69714	3.45741
MAR	2017	31821	5986	0	1	1	25.4985	8.09819	13.0095	0.178844	0.41871	10.3679	3.51472
MAR	2018	38229	9078	0	1	1	25.5701	8.15842	12.829	0.194327	0.524729	10.5514	3.55043
MAR	2019	30329	-9516	0	1	1	25.5825	8.16011	13.0513	0.2316	0.582216	10.3199	3.558
MAR	2020	38347	12814	0	1	1	25.522	8.08895	13.2075	0.227457	0.553885	10.5545	3.45928
MAR	2021	34920	3322	0	1	1	25.6778	8.23417	13.0186	0.240564	0.598836	10.4608	3.53175
MAR	2022	28270	158	0	1	1	25.5978	8.14381	13.346	0.21622	0.548121	10.2496	3.82449
MDG	2003	2813	68	0	0	0	22.5753	5.88481	14.4609	0.218079	0.0487902	7.94236	2.68745
MDG	2004	4063	1364	0	0	0	22.3456	5.62585	13.6801	0.168419	0.0582689	8.30992	3.01834
MDG	2005	4994	14	0	0	1	22.4913	5.74234	13.7766	0.0993957	0.0582689	8.51619	3.23157
MDG	2006	5434	117	0	0	1	22.5789	5.80068	13.5382	0.0667212	0.0582689	8.60061	3.34944
MDG	2007	7601	1324	0	0	1	22.8662	6.05874	13.5879	0.0392302	0.0582689	8.93617	3.36024
MDG	2008	14652	6116	0	0	1	23.0959	6.25926	12.4242	0.0230913	0.0582689	9.5924	3.35715
MDG	2009	19622	4256	0	0	1	22.9868	6.12119	10.9877	0.0263093	0.0676586	9.88446	3.06226
MDG	2010	22987	3358	0	0	1	23.0241	6.12987	10.2792	0.0252577	0.0582689	10.0427	3.13002
MDG	2011	25363	2310	0	0	1	23.1701	6.24785	10.4141	0.199138	0.0582689	10.1411	3.1663
MDG	2012	27455	843	0	0	1	23.1725	6.22292	10.2891	0.00740431	0.0676586	10.2203	3.12591
MDG	2013	28610	1551	0	0	1	23.2429	6.26661	10.086	0.00896275	0.0676586	10.2615	3.18933
MDG	2014	35261	3676	0	0	1	23.2508	6.24831	10.3245	0.0123965	0.076961	10.4706	3.37697
MDG	2015	34770	3384	0	0	1	23.1501	6.1217	10.4662	0.00488954	0.0861777	10.4565	3.38068
MDG	2016	29763	-655	0	0	1	23.1955	6.14121	10.659	0.0150268	0.076961	10.3011	3.40428
MDG	2017	76630	7120	0	1	1	23.3017	6.22158	10.4662	0.00907794	0.076961	11.2468	3.46269
MDG	2018	80335	5560	0	1	1	23.345	6.23939	10.2447	0.00716432	0.0861777	11.294	3.48235
MDG	2019	27291	-16	0	1	1	23.3698	6.23887	10.4037	0.00669508	0.0861777	10.2143	3.38182
MDG	2020	39074	13598	0	1	1	23.2922	6.13644	10.4755	0.0124547	0.076961	10.5732	3.05127
MDG	2021	32287	-962	0	1	1	23.4012	6.22129	10.4822	0.00924194	0.076961	10.3825	3.1686
MDG	2022	28194	-6239	0	1	1	23.4513	6.2476	10.4274	0.0130716	0.076961	10.2469	3.44597
MLI	2003	1209	541	0	0	0	22.2738	5.94529	13.5776	0.0312414	0.0295588	7.09838	3.28726
MLI	2004	1316	0	0	0	0	22.4197	6.05846	13.5093	0.0287339	0.0295588	7.18311	3.20588
MLI	2005	1328	0	0	0	0	22.5555	6.1612	13.5023	0.0252488	0.0487902	7.19218	3.17759
MLI	2006	1983	260	0	0	0	22.6556	6.22834	13.7261	0.0180406	0.0487902	7.59287	3.38198
MLI	2007	3222	672	0	0	0	22.8221	6.36175	13.6967	0.0175509	0.0487902	8.07807	3.22494
MLI	2008	3095	-128	0	0	0	23.0096	6.51638	13.3466	0.0136351	0.0582689	8.03787	3.26363
MLI	2009	4472	799	0	0	1	23.0488	6.52305	12.7439	0.0148022	0.0676586	8.40581	3.12295
MLI	2010	4777	305	0	0	1	23.0925	6.53427	12.5199	0.013126	0.10436	8.47178	3.17125
MLI	2011	16006	4758	0	0	1	23.2878	6.69726	12.1101	0.0247881	0.10436	9.68078	3.16658
MLI	2012	21143	4442	0	0	1	23.2443	6.62459	9.56394	0.0114665	0.113329	9.95911	3.36233
MLI	2013	31667	10801	0	0	1	23.3067	6.65775	10.0359	0.0166739	0.10436	10.3631	3.25581
MLI	2014	34286	2339	0	0	1	23.3881	6.70739	10.021	0.0217278	0.122218	10.4425	3.15936
MLI	2015	30733	-3401	0	0	1	23.2962	6.58411	10.0714	0.027208	0.10436	10.3331	3.22062
MLI	2016	32001	1295	0	0	1	23.3642	6.62014	10.063	0.0307343	0.131028	10.3736	3.19634
MLI	2017	39486	1434	0	0	1	23.4554	6.6792	9.84321	0.00884004	0.131028	10.5837	3.14476
MLI	2018	30147	-8404	0	0	1	23.5606	6.75269	9.43413	0.0248535	0.122218	10.3139	3.23956
MLI	2019	30500	1849	0	1	1	23.5728	6.73361	9.05098	0.0248848	0.0953102	10.3255	3.28486
MLI	2020	30821	1804	0	1	1	23.5835	6.71284	8.50584	0.0218576	0.0953102	10.336	3.45495
MLI	2021	43861	1622	0	1	1	23.6839	6.78164	8.1954	0.0229563	0.0953102	10.6888	3.3627
MLI	2022	47803	5319	0	1	1	23.6561	6.7229	7.90867	0.0238788	0.131028	10.7749	3.40099
MOZ	2003	242	0	0	0	0	22.6078	5.83811	12.7138	2.03525	0.703098	5.49306	3.17018
MOZ	2004	560	66	0	0	0	22.7948	5.99899	12.5904	1.35346	1.1314	6.32972	3.30962
MOZ	2005	1468	288	0	0	0	22.9058	6.08403	12.6804	1.05611	1.43746	7.29234	3.36273
MOZ	2006	1468	0	0	0	0	22.9756	6.12821	12.8946	0.895131	1.5433	7.29234	3.36866
MOZ	2007	3424	1003	0	0	0	23.1039	6.23057	12.9686	0.70664	1.57691	8.13886	3.3783
MOZ	2008	4300	585	0	0	0	23.2821	6.38256	13.1365	0.549192	1.65058	8.3666	3.3445
MOZ	2009	7496	1585	1	0	0	23.2299	6.30372	13.4445	0.500367	1.63315	8.92226	3.36672
MOZ	2010	7524	28	1	0	0	23.1579	6.20372	13.2793	0.445761	1.7174	8.92599	3.4134
MOZ	2011	9807	2026	1	0	0	23.4056	6.42208	12.9333	0.277004	1.89311	9.19095	3.47751
MOZ	2012	33691	23052	1	0	0	23.538	6.52428	12.9061	0.209106	2.3302	10.425	3.43455
MOZ	2013	50809	13189	1	0	0	23.5681	6.52366	12.0415	0.171205	2.45788	10.8358	3.36708
MOZ	2014	65386	10251	1	0	0	23.6124	6.53733	11.7593	0.0748075	2.51204	11.0881	3.52014
MOZ	2015	72452	6843	1	0	0	23.5088	6.40331	11.1751	0.0594744	2.5416	11.1907	3.5137
MOZ	2016	78226	4425	1	0	0	23.2139	6.07709	9.81478	0.0286052	2.57261	11.2674	3.59407
MOZ	2017	87291	11747	1	0	0	23.3084	6.14052	10.0663	0.0593889	2.88424	11.377	3.7387
MOZ	2018	141017	54563	1	1	0	23.4325	6.23516	10.0488	0.0398096	2.91126	11.8566	3.84012
MOZ	2019	114675	-4670	1	1	0	23.4649	6.23875	10.1086	0.00751458	2.68717	11.6499	3.64132
MOZ	2020	131749	4328	1	1	0	23.379	6.12377	9.74843	0.00482105	2.51608	11.7887	3.52016
MOZ	2021	126360	-403	1	1	0	23.5063	6.22265	9.72196	0.0122897	2.67069	11.7469	3.72208
MOZ	2022	118035	7417	1	1	0	23.636	6.32489	9.80715	0.0188464	2.6174	11.6787	3.9805
MRT	2003	182	170	0	0	0	21.4417	6.56721	13.2477	0	0	5.20949	3.00195
MRT	2004	213	9	0	0	0	21.583	6.68683	11.8381	0	0	5.36598	3.18921
MRT	2005	240	36	0	0	0	21.8003	6.88209	11.9038	0	0	5.4848	3.32335
MRT	2006	2012	478	0	0	0	22.0893	7.14841	11.4842	0	0.989541	7.60738	3.76963
MRT	2007	1514	-498	0	0	0	22.1926	7.22854	11.357	0	0.625938	7.32317	3.72625
MRT	2008	2476	-65	0	0	0	22.3732	7.38414	9.78656	0	0.530628	7.8148	3.75192
MRT	2009	3129	653	0	0	0	22.2739	7.25767	10.132	0	0.482426	8.04879	3.64403
MRT	2010	4588	577	1	0	0	22.4512	7.40618	9.57577	0	0.371564	8.43142	3.84459
MRT	2011	7471	1969	1	0	0	22.635	7.5598	9.56492	0	0.357674	8.91892	3.9354
MRT	2012	10615	3087	1	0	0	22.6296	7.52315	9.65534	0	0.314811	9.27012	3.89714
MRT	2013	10828	1527	1	0	0	22.7005	7.56516	9.50575	0	0.322084	9.28998	3.8405
MRT	2014	10095	-733	1	0	0	22.6092	7.44739	9.88581	0	0.29267	9.21989	3.64778
MRT	2015	10583	216	1	0	0	22.5425	7.35419	9.66518	0	0.270027	9.2671	3.44026
MRT	2016	19336	10879	1	0	0	22.5794	7.36467	10.3274	2.02692e-07	0.254642	9.86978	3.55321
MRT	2017	23585	3807	1	0	0	22.6402	7.39918	10.5501	4.95362e-06	0.0295588	10.0684	3.56969
MRT	2018	23261	2323	1	1	0	22.7346	7.46734	10.2893	8.34098e-06	0.0392207	10.0546	3.62664
MRT	2019	18140	-746	1	1	0	22.7895	7.49603	10.7255	1.01548e-05	0.0392207	9.80593	3.7704
MRT	2020	18295	5320	1	1	0	22.8348	7.5155	10.3198	0.00347971	0.0392207	9.81444	3.74729
MRT	2021	14277	-1229	1	1	0	22.9449	7.6001	10.298	0.0037563	0.0392207	9.56647	3.71005
MRT	2022	18375	2714	1	1	0	22.9999	7.62919	10.544	0.00227404	0.0392207	9.8188	3.91867
MUS	2003	1259	1027	0	0	1	22.4973	8.48844	19.1519	1.54418	0.113329	7.13887	4.03004
MUS	2004	1263	44	0	0	1	22.6205	8.60532	18.9518	1.2058	0.122218	7.14204	3.98182
MUS	2005	2681	204	0	0	1	22.6067	8.5856	19.0508	0.895439	0.113329	7.89432	4.0816
MUS	2006	5116	1659	0	0	1	22.6733	8.64752	18.9635	0.639981	0.113329	8.54032	4.08503
MUS	2007	11590	1558	0	0	1	22.8213	8.79098	19.1857	0.401575	0.113329	9.35798	4.04072
MUS	2008	23007	3444	0	0	1	23.0249	8.99095	19.7005	0.201482	0.122218	10.0436	3.9526
MUS	2009	24284	1412	1	0	1	22.9347	8.89811	19.45	0.0522676	0.131028	10.0976	3.88521
MUS	2010	28329	2201	1	0	1	23.0262	8.98724	19.5071	0.0121209	0.14842	10.2517	3.9558
MUS	2011	60594	41946	1	0	1	23.1672	9.12664	19.7915	0.0162035	0.131028	11.012	3.97864
MUS	2012	70080	5783	1	0	1	23.1802	9.13683	20.0999	0.0169466	0.131028	11.1574	4.00355
MUS	2013	84959	6107	1	0	1	23.2323	9.18652	19.9019	0.00989836	0.131028	11.3499	3.98104
MUS	2014	57971	4943	1	0	1	23.2939	9.24632	20.2219	0.000516954	0.131028	10.9677	3.98014
MUS	2015	109658	15477	1	0	1	23.2088	9.15987	20.1451	0.00208494	0.139762	11.6051	3.96077
MUS	2016	117620	7233	1	0	1	23.2565	9.20691	19.7257	0.00170051	0.139762	11.6752	3.9155
MUS	2017	96087	3327	1	0	1	23.3416	9.29115	19.5853	0.0430241	0.113329	11.473	3.89498
MUS	2018	99766	17821	1	0	1	23.4135	9.3625	19.4332	0.0460687	0.113329	11.5106	3.85219
MUS	2019	129168	18589	1	0	1	23.393	9.34165	19.3419	0.0376826	0.113329	11.7689	3.82138
MUS	2020	88671	4577	1	0	1	23.1576	9.10621	19.9421	0.0447555	0.10436	11.3927	3.69759
MUS	2021	105882	23856	1	0	1	23.1643	9.11261	19.7505	0.00527811	0.10436	11.5701	3.81114
MUS	2022	151566	10450	1	0	1	23.2827	9.23404	19.5659	0.0234978	0.10436	11.9288	4.03166
MWI	2003	72	0	0	0	0	22.2644	5.95666	12.4008	0	0.157004	4.29046	3.05261
MWI	2004	72	0	0	0	0	22.3444	6.01026	12.1682	0	0.14842	4.29046	2.98812
MWI	2005	73	0	0	0	0	22.3948	6.03333	12.4022	0	0.157004	4.30407	2.9508
MWI	2006	96	0	0	0	0	22.4843	6.09475	12.619	0	0.157004	4.57471	2.92498
MWI	2007	116	20	0	0	0	22.5875	6.16967	13.058	0.00325733	0.165514	4.76217	3.19095
MWI	2008	659	544	0	0	0	22.7701	6.3235	12.9996	0.0121074	0.173953	6.49224	3.16365
MWI	2009	1454	0	0	0	0	22.9216	6.44589	13.3546	0.0208279	0.173953	7.28276	3.04589
MWI	2010	3240	986	0	0	0	23.0386	6.53399	13.1192	0.00779906	0.198851	8.08364	3.16914
MWI	2011	3007	120	0	0	0	23.1784	6.64516	12.8614	0.0942032	0.207014	8.00903	3.08086
MWI	2012	4930	1033	0	0	0	22.895	6.33339	12.8508	0.00722717	0.207014	8.5033	3.30334
MWI	2013	25382	825	0	0	0	22.8066	6.217	12.6441	0.0380728	0.207014	10.1418	3.60168
MWI	2014	25762	340	0	0	0	22.8982	6.28063	12.4903	0.0336557	0.215111	10.1567	3.54678
MWI	2015	25815	5	0	0	0	22.9446	6.29946	12.3036	0.00704608	0.207014	10.1587	3.4064
MWI	2016	25905	240	0	0	0	22.7914	6.11907	11.9983	0.0114239	0.207014	10.1622	3.52539
MWI	2017	29112	4307	0	0	0	22.9142	6.21494	12.1204	0.00410913	0.19062	10.2789	3.40661
MWI	2018	29210	146	0	0	0	23.0138	6.28773	11.7977	0.00383129	0.14842	10.2823	3.46207
MWI	2019	16145	-10058	0	0	0	23.1282	6.37522	11.9256	0.0116706	0.157004	9.68943	3.46599
MWI	2020	17316	902	0	0	0	23.2116	6.432	12.6104	0.00317984	0.157004	9.75944	3.567
MWI	2021	17672	1495	0	0	0	23.2554	6.44973	12.7986	0.0103839	0.131028	9.77979	3.59465
MWI	2022	19659	2581	0	1	0	23.2981	6.46682	12.506	0.00506702	0.139762	9.88634	3.62155
NAM	2003	72	62	0	0	0	22.3179	7.85243	16.6178	1.55761	0.113329	4.29046	3.7939
NAM	2004	221	0	0	0	0	22.6117	8.13384	16.3973	1.03172	0.113329	5.40268	3.70863
NAM	2005	236	18	0	0	0	22.704	8.21413	16.2571	0.715268	0.131028	5.46806	3.72349
NAM	2006	643	85	0	0	0	22.8029	8.30102	16.9908	0.406656	0.122218	6.4677	3.83658
NAM	2007	724	91	0	0	0	22.9025	8.38811	17.1821	0.194566	0.122218	6.58617	3.92898
NAM	2008	1995	759	0	0	0	22.8759	8.34814	18.4439	0.0516815	0.113329	7.5989	4.00101
NAM	2009	4618	1162	0	0	0	22.9137	8.37162	17.2777	0.0968633	0.113329	8.43793	3.96202
NAM	2010	4711	551	0	0	0	23.1596	8.60253	17.095	0.0913749	0.10436	8.45787	3.89756
NAM	2011	6021	504	0	0	0	23.2509	8.67813	16.9198	0.0843604	0.113329	8.70317	3.84031
NAM	2012	9453	2512	0	0	0	23.2914	8.70237	17.3776	0.207523	0.131028	9.15419	3.71499
NAM	2013	34945	705	0	0	0	23.2118	8.60576	17.4184	0.160069	0.10436	10.4616	3.65071
NAM	2014	98184	802	0	0	0	23.2438	8.62049	16.9294	0.234984	0.122218	11.4946	3.68931
NAM	2015	38044	1785	0	0	0	23.1512	8.5103	17.1506	0.0156049	0.122218	10.5465	3.59377
NAM	2016	45357	2169	0	0	0	23.0956	8.43704	17.2066	0.0646593	0.113329	10.7223	3.58378
NAM	2017	48047	2009	0	0	0	23.2801	8.60403	16.8164	0.00498573	0.139762	10.78	3.54445
NAM	2018	42615	-2482	0	1	0	23.3393	8.646	16.9014	0.00588318	0.113329	10.66	3.60774
NAM	2019	36359	-110	0	1	0	23.2523	8.54212	16.8285	0.00549554	0.10436	10.5012	3.62169
NAM	2020	35489	171	0	1	0	23.0826	8.35515	16.7389	0.0105581	0.157004	10.477	3.5461
NAM	2021	22051	807	0	1	0	23.2412	8.49737	16.6615	0.00161476	0.122218	10.0012	3.49519
NAM	2022	17692	898	0	1	0	23.2544	8.49611	16.762	0.00150731	0.10436	9.78092	3.72195
NER	2003	1250	0	0	0	0	21.9453	5.5725	12.0659	0.140485	0.0953102	7.1317	2.65846
NER	2004	1403	153	0	0	0	22.0478	5.63951	11.3187	0.11349	0.113329	7.24708	2.72514
NER	2005	2044	576	0	0	0	22.2011	5.7569	11.5866	0.0924646	0.0861777	7.62315	2.73511
NER	2006	3299	794	0	0	0	22.2827	5.80243	11.619	0.0848342	0.0861777	8.10168	2.69938
NER	2007	13453	10083	0	0	0	22.4692	5.95251	11.44	0.0714713	0.0861777	9.50703	2.6438
NER	2008	13650	-1	0	0	0	22.7108	6.15736	11.2768	0.0531086	0.0861777	9.52157	2.65187
NER	2009	18420	3987	0	0	0	22.7183	6.12779	10.7789	0.0441712	0.0953102	9.82125	2.7712
NER	2010	37936	19625	0	0	0	22.7839	6.15616	10.7465	0.0363578	0.113329	10.5437	2.844
NER	2011	42957	5163	0	0	0	22.8949	6.2297	11.5942	0.0244951	0.405465	10.668	2.79052
NER	2012	12533	-19594	0	0	0	22.9668	6.26349	10.9509	0.0312122	0.797507	9.4362	2.83911
NER	2013	24187	11654	0	0	0	23.0481	6.30656	10.7724	0.308102	0.792993	10.0936	2.88921
NER	2014	19808	-4461	0	0	0	23.1086	6.32928	10.8274	0.420981	0.802002	9.89389	2.83002
NER	2015	56544	2369	0	0	0	22.9937	6.1761	10.966	0.0859864	0.636577	10.9428	2.72578
NER	2016	52530	-2356	0	0	0	23.065	6.20866	10.7117	0.0324401	0.615186	10.8692	2.57895
NER	2017	66565	5084	0	0	0	23.1378	6.24328	10.4343	0.123876	0.609766	11.1059	2.62514
NER	2018	75840	11544	0	0	0	23.2756	6.34318	10.335	0.0403097	0.598836	11.2364	2.50925
NER	2019	95671	17836	0	1	0	23.2797	6.30958	10.3207	0.0132542	0.57098	11.4687	2.46465
NER	2020	117662	23512	0	1	0	23.3439	6.33655	10.1382	0.0655365	0.530628	11.6756	2.37377
NER	2021	142390	28252	0	1	0	23.4256	6.38119	10.6539	0.0858548	0.476234	11.8663	2.39732
NER	2022	185356	56706	0	1	0	23.4598	6.37825	10.7153	0.044971	0.494696	12.13	2.25379
NGA	2003	3198	2440	0	0	1	25.3747	6.66798	7.62573	0	4.94378	8.07059	3.32329
NGA	2004	7561	4552	0	0	1	25.6342	6.90047	7.39735	0	5.02368	8.93089	3.05654
NGA	2005	9411	5330	1	0	1	25.8919	7.13122	8.2396	0	5.05171	9.14974	3.09258
NGA	2006	21594	6779	1	0	1	26.1974	7.40984	8.22578	0	5.0378	9.98022	3.41826
NGA	2007	63032	39035	1	0	1	26.3518	7.53712	8.17048	0.00264625	5.02092	11.0514	3.10173
NGA	2008	79591	16256	1	0	1	26.5507	7.70877	8.66121	0.00360923	5.01263	11.2847	3.28354
NGA	2009	102596	17185	1	0	1	26.4103	7.54109	7.99793	0.00860008	4.98134	11.5386	2.97708
NGA	2010	121085	18489	1	0	1	26.6286	7.73198	7.89275	0.00669859	5.085	11.7043	3.28319
NGA	2011	141561	19742	1	0	1	26.7503	7.826	8.16016	0.00309312	5.17468	11.8605	3.48483
NGA	2012	194987	33305	1	0	1	26.8631	7.91133	8.2189	0.00530055	5.17993	12.1807	3.48267
NGA	2013	214607	20913	1	0	1	26.9773	7.99859	8.19208	0.00977643	5.10964	12.2766	2.94706
NGA	2014	232301	19977	1	0	1	27.0762	8.0712	7.91677	0.0132473	5.15231	12.3558	2.96708
NGA	2015	237676	5058	1	0	1	26.9238	7.89341	8.74341	0.0941465	5.10285	12.3787	2.45671
NGA	2016	254168	10850	1	0	1	26.7263	7.67079	8.66171	0.00198074	4.98189	12.4458	2.32416
NGA	2017	286153	13795	1	0	1	26.6522	7.57141	8.71397	0.00370076	5.02289	12.5643	2.65124
NGA	2018	245349	19470	1	1	1	26.7677	7.66192	8.48056	0.0063699	5.01953	12.4104	2.80317
NGA	2019	219400	12327	1	1	1	26.8856	7.75535	8.42509	0.0126591	5.03624	12.2987	2.72267
NGA	2020	236754	30894	1	1	1	26.7922	7.63753	8.39483	0.0335519	4.98004	12.3748	2.64795
NGA	2021	269579	20167	1	1	1	26.8119	7.63326	8.62948	0.0361722	4.85678	12.5046	2.58687
NGA	2022	232399	11964	1	1	1	26.8816	7.67908	8.40081	0.0141348	4.72916	12.3562	2.52181
RWA	2003	330	0	0	0	0	21.4832	5.5197	9.13599	5.81676	0.00995033	5.80212	2.17209
RWA	2004	330	0	0	0	0	21.5889	5.59956	9.8159	3.36363	0.00995033	5.80212	2.43305
RWA	2005	472	142	0	0	0	21.7996	5.78392	9.40777	2.21457	0.00995033	6.1591	2.45856
RWA	2006	771	299	0	0	0	21.9232	5.88086	11.1484	1.54442	0.00995033	6.64898	2.47514
RWA	2007	730	-41	0	0	0	22.127	6.0578	11.8838	0.757795	0.00995033	6.59441	2.68566
RWA	2008	2018	1288	0	0	0	22.368	6.27199	12.2423	0.488413	0.00995033	7.61036	2.50738
RWA	2009	2880	862	0	0	0	22.4592	6.33678	12.1893	0.252903	0.00995033	7.96589	2.43076
RWA	2010	4163	1272	0	0	0	22.5356	6.38707	13.0369	0.0188077	0.00995033	8.33423	2.46324
RWA	2011	5852	969	0	0	0	22.6526	6.47841	13.3502	0.0385315	0.00995033	8.67471	2.61439
RWA	2012	6354	502	0	0	0	22.7586	6.55981	13.5734	0.0119526	0.0198026	8.757	2.56451
RWA	2013	7333	-594	0	0	0	22.7799	6.55737	14.0995	0.0226769	0.00995033	8.90028	2.67363
RWA	2014	11072	1494	0	0	0	22.8321	6.58579	14.5542	0.0591934	0.0198026	9.31227	2.69926
RWA	2015	12357	406	0	0	0	22.8685	6.59825	14.505	0.076657	0.0295588	9.42206	2.65548
RWA	2016	8936	-919	0	0	0	22.886	6.5914	14.5201	0.0413679	0.0295588	9.09796	2.79861
RWA	2017	9925	988	0	0	0	22.9482	6.62877	14.945	0.0187011	0.0487902	9.20291	3.06937
RWA	2018	14682	4542	0	1	0	22.989	6.64519	14.719	0.0171514	0.0676586	9.59445	3.09594
RWA	2019	16751	1701	0	1	0	23.0602	6.6925	14.6264	0.0305944	0.0861777	9.72627	3.12788
RWA	2020	17080	-655	0	1	0	23.0431	6.65148	14.8571	0.0265531	0.0953102	9.74572	3.0119
RWA	2021	20310	3614	0	1	0	23.1274	6.71207	15.1503	0.0440736	0.0953102	9.91892	3.02136
RWA	2022	18188	-1446	0	1	0	23.3122	6.87375	15.2026	0.0227088	0.0953102	9.80857	3.15607
SDN	2003	55	0	0	0	1	23.7846	6.40854	6.00003	0	2.60491	4.02535	2.58419
SDN	2004	17161	14670	0	0	1	24.0059	6.60275	6.65129	0	2.72523	9.75045	2.72788
SDN	2005	35153	9113	0	0	1	24.2838	6.85191	5.47848	0	2.73631	10.4675	2.73818
SDN	2006	49713	5079	0	0	1	24.5358	7.07318	6.18547	0	2.85013	10.814	2.7785
SDN	2007	57485	6540	0	0	1	24.8082	7.31367	5.78528	0	3.15402	10.9593	2.88483
SDN	2008	52825	-6314	0	0	1	24.8951	7.36871	5.27699	0	3.15997	10.8748	3.05708
SDN	2009	56389	1930	0	0	1	24.6672	7.1098	5.69131	0	3.17472	10.94	2.74433
SDN	2010	61336	3096	0	0	1	24.8002	7.21295	5.3517	0	3.19048	11.0241	2.91645
SDN	2011	152564	91186	0	0	1	24.7309	7.23808	5.46721	0	3.12588	11.9353	2.60111
SDN	2012	123660	-169	0	0	1	24.3511	6.97573	5.30747	2.5191e-05	1.78002	11.7253	2.06134
SDN	2013	150704	14091	0	0	1	24.485	7.08625	5.30895	0.0034254	2.08318	11.9231	2.35203
SDN	2014	174712	17407	0	0	1	24.6256	7.19906	5.26576	0.00326542	1.96431	12.0709	2.1528
SDN	2015	180936	3171	0	0	1	24.6692	7.21165	5.31372	0.0030526	1.92132	12.1059	2.00457
SDN	2016	110434	-68994	1	0	1	24.4758	6.98714	4.94696	0.00715286	1.89612	11.6122	1.79251
SDN	2017	120156	25487	1	1	1	24.4437	6.92249	5.44209	0.00217641	1.8901	11.6966	1.9618
SDN	2018	132507	5712	1	1	1	24.1994	6.64622	5.46078	0.00351534	1.61144	11.7944	2.15758
SDN	2019	120309	-7078	1	1	1	24.1995	6.61742	5.73908	0.00435309	1.64287	11.6978	2.24633
SDN	2020	112030	283	1	1	1	24.0204	6.41072	6.29032	0.0109	1.59939	11.6265	1.81243
SDN	2021	111552	9429	1	1	1	24.2564	6.61968	5.91582	0.0237715	1.57898	11.6223	1.17862
SDN	2022	88595	-17190	1	1	1	24.6681	7.0051	5.55159	0.0264985	1.61144	11.3918	0.944358
SEN	2003	251	65	0	0	0	22.8945	6.73383	14.1268	0	0.076961	5.52943	2.95585
SEN	2004	258	0	0	0	0	23.0335	6.84787	14.5815	0	0.076961	5.55683	3.0008
SEN	2005	235	0	0	0	0	23.122	6.91094	14.3113	0	0.076961	5.46383	3.03527
SEN	2006	415	0	0	0	0	23.1827	6.94561	13.469	0	0.0676586	6.03069	3.00826
SEN	2007	439	24	0	0	0	23.3619	7.09851	12.9257	0	0.0676586	6.08677	3.07058
SEN	2008	1061	360	0	0	0	23.5479	7.25808	13.2939	0.139298	0.0676586	6.96791	3.08403
SEN	2009	2607	1104	0	0	0	23.5049	7.18839	12.7914	0.335701	0.0676586	7.86634	3.01523
SEN	2010	4503	1896	0	0	0	23.5034	7.15976	12.3643	0.0454086	0.076961	8.41272	3.04363
SEN	2011	4520	19	0	0	0	23.6033	7.2324	12.7978	0.0238942	0.0676586	8.41649	3.10475
SEN	2012	10222	447	0	0	0	23.5946	7.19648	13.7643	0.021543	0.0676586	9.2324	3.15591
SEN	2013	8325	1044	0	0	0	23.6634	7.23816	14.0759	0.0274738	0.0861777	9.02714	3.15059
SEN	2014	13001	706	0	0	0	23.7088	7.25636	14.4108	0.0336689	0.0861777	9.47286	3.12581
SEN	2015	12602	-794	0	0	0	23.601	7.12135	14.3283	0.0698007	0.0953102	9.44169	3.16451
SEN	2016	14959	1985	0	0	0	23.6698	7.16298	14.2842	0.0560902	0.0861777	9.61314	3.11622
SEN	2017	21430	6541	0	0	0	23.7676	7.2336	14.4192	0.0408489	0.0953102	9.97259	3.13245
SEN	2018	31465	8393	0	1	0	23.8638	7.30265	14.3659	0.0530731	0.113329	10.3567	3.17593
SEN	2019	23424	-8488	0	1	0	23.8762	7.28802	14.7429	0.0160972	0.122218	10.0616	3.25745
SEN	2020	42676	21340	0	1	0	23.9232	7.30819	14.4139	0.0148799	0.139762	10.6614	3.07734
SEN	2021	43885	1177	1	1	0	24.0382	7.39676	14.3483	0.0388339	0.165514	10.6894	3.24414
SEN	2022	17681	-21122	1	1	0	24.0418	7.37462	14.4226	0.0501772	0.207014	9.7803	3.3271
SLE	2003	0	0	1	0	0	21.0378	5.54507	8.97497	0.00108483	0	0	2.71372
SLE	2004	574	592	1	0	0	21.0811	5.55479	9.92729	0.000806047	0	6.35437	2.87253
SLE	2005	1845	49	1	0	0	21.21	5.65699	9.306	0.000604498	0	7.52078	2.93525
SLE	2006	1489	371	1	0	0	21.345	5.76993	10.1094	0.000498063	0	7.30653	2.89446
SLE	2007	3228	285	1	0	0	21.4778	5.88075	10.5634	0.000419741	0	8.07993	2.82358
SLE	2008	4370	1142	1	0	0	21.6201	5.99783	10.5637	0.000367238	0	8.38275	2.69561
SLE	2009	5123	90	1	0	0	21.6066	5.95696	10.6129	0.000324236	0	8.54169	2.68747
SLE	2010	4148	0	1	0	0	21.6703	5.99282	10.9087	0.000208856	0.00995033	8.33062	2.87887
SLE	2011	5223	1075	1	0	0	21.799	6.09459	10.9848	0.000153451	0.00995033	8.56102	2.85207
SLE	2012	5771	769	1	0	0	22.0554	6.32468	10.6437	4.51393e-05	0.00995033	8.66077	3.5268
SLE	2013	10836	4003	1	0	0	22.3166	6.56026	10.764	2.80362e-05	0.00995033	9.29072	3.38868
SLE	2014	14774	492	1	0	0	22.3357	6.55442	10.6552	1.45916e-05	0.00995033	9.60069	3.4582
SLE	2015	19630	807	1	0	0	22.1707	6.36526	10.7106	6.76989e-06	0.00995033	9.88486	3.00622
SLE	2016	18882	-180	1	0	0	22.0746	6.24504	10.818	1.25718e-05	0.00995033	9.84602	3.20688
SLE	2017	18422	1627	1	0	0	22.0368	6.18303	11.1952	1.38471e-05	0.00995033	9.82135	3.30294
SLE	2018	16806	394	1	1	0	22.1306	6.25316	11.3115	0.00530811	0.0198026	9.72955	2.916
SLE	2019	16532	76	1	1	0	22.1285	6.22774	11.4456	0.0101658	0.0198026	9.71311	2.95735
SLE	2020	13417	-832	1	1	0	22.1252	6.20139	11.4478	0.0184885	0.0198026	9.50435	2.77826
SLE	2021	10644	1232	1	1	0	22.17	6.22381	11.4132	0.0210062	0.0198026	9.27285	2.88637
SLE	2022	8750	-2278	1	1	0	22.1329	6.16499	11.16	0.0144677	0.0198026	9.07692	3.49281
SSD	2003	0	0	0	0	0	23.9952	8.09921	5.90674	0	0	0	4.56008
SSD	2004	0	0	0	0	0	23.9016	7.99433	6.57365	0	0	0	4.49845
SSD	2005	0	0	0	0	0	23.7983	7.87715	5.48822	0	0	0	4.43278
SSD	2006	0	0	0	0	0	23.6832	7.74439	6.22801	0	0	0	4.36249
SSD	2007	0	0	0	0	0	23.553	7.59126	5.84339	0	0	0	4.28689
SSD	2008	0	0	0	0	0	23.4033	7.41037	5.28689	0	0	0	4.2051
SSD	2009	0	0	0	0	0	23.2273	7.18938	5.76646	0	0	0	4.11601
SSD	2010	0	0	0	0	0	23.4044	7.31531	5.78492	0	0	0	4.13412
SSD	2011	5	5	0	0	0	23.4251	7.28301	6.78252	0	0	1.79176	4.20583
SSD	2012	1090	780	0	0	0	23.2024	7.01654	6.73295	0	0.727549	6.99485	3.78037
SSD	2013	2647	1149	0	0	0	23.6371	7.41406	5.69393	0	1.85786	7.88156	2.37405
SSD	2014	1926	-682	0	0	0	23.3596	7.12701	3.53898	0	2.06813	7.56372	3.67355
SSD	2015	3598	1308	0	0	0	23.208	6.97707	3.59125	0	2.09679	8.18841	3.62837
SSD	2016	3703	203	0	0	0	23.0292	6.80062	2.91287	0	2.09802	8.21717	3.58105
SSD	2017	4768	1221	1	0	0	22.8113	6.58622	2.62058	0	2.08194	8.46989	3.53137
SSD	2018	3569	-1312	1	1	0	22.5323	6.31294	2.4916	0	2.11505	8.18032	3.4791
SSD	2019	2688	549	1	1	0	22.144	5.93567	2.31745	0	2.12226	7.89692	3.42395
SSD	2020	2560	268	1	1	0	21.5006	5.32262	2.76078	0	2.15409	7.84815	3.36557
SSD	2021	8072	856	1	1	0	19.1689	3.45153	2.68145	0	2.12226	8.99628	3.30358
SSD	2022	5674	-216	1	1	0			2.68627	0	2.11021	8.64383	3.23748
STP	2003	0	0	0	0	0	18.4413	6.49816	14.187	0	0	0	0
STP	2004	0	0	0	0	0	18.5568	6.58837	13.3476	0	0	0	0
STP	2005	0	0	0	0	0	18.7315	6.7381	12.9294	0	0	0	0
STP	2006	0	0	0	0	0	18.7768	6.7587	13.3161	0	0	0	0
STP	2007	0	0	0	0	0	18.8204	6.7778	13.2691	0	0	0	0
STP	2008	0	0	0	0	0	19.0521	6.98523	13.0969	0	0	0	0
STP	2009	0	0	0	0	0	19.1172	7.02691	12.884	0	0	0	0
STP	2010	31	2	0	0	0	19.0626	6.95013	12.6023	0	0	3.46574	0
STP	2011	31	0	0	0	0	19.2381	7.10432	12.902	0	0	3.46574	0
STP	2012	38	7	0	0	0	19.2509	7.09647	12.7397	0	0	3.66356	0
STP	2013	38	0	0	0	0	19.4029	7.22856	12.7335	0	0	3.66356	0
STP	2014	38	0	0	0	0	19.4961	7.30261	13.0257	0	0	3.66356	0
STP	2015	38	0	0	0	0	19.3762	7.16451	12.8866	0	0	3.66356	0
STP	2016	38	0	0	0	0	19.4932	7.26421	13.1593	0	0	3.66356	0
STP	2017	38	0	0	0	0	19.5901	7.3446	13.1662	0	0	3.66356	0
STP	2018	38	0	0	0	0	19.7654	7.50417	13.4023	0	0	3.66356	0
STP	2019	44	6	0	0	0	19.8389	7.56237	13.5893	0	0	3.80666	0
STP	2020	199	155	0	0	0	19.9709	7.67567	13.5862	0	0	5.29832	0
STP	2021	69	0	0	1	0	20.0778	7.76236	13.7225	0	0	4.2485	0
STP	2022	51	0	0	1	0	20.112	7.77767	13.8295	0	0	3.95124	0
SYC	2003	42	0	0	0	0	20.4367	9.11276	18.5375	0.285117	0	3.7612	4.48332
SYC	2004	42	0	0	0	0	20.6101	9.28986	17.3651	0.264611	0	3.7612	4.30247
SYC	2005	419	5	0	0	0	20.7009	9.37603	17.7912	0.208293	0	6.04025	4.35809
SYC	2006	646	6	0	0	0	20.8016	9.45587	17.1683	0.157934	0	6.47235	4.43178
SYC	2007	655	9	0	0	0	20.7977	9.44694	17.1207	0.135467	0	6.48616	4.47556
SYC	2008	660	5	0	0	0	20.7027	9.32949	17.3402	0.116067	0	6.49375	4.59649
SYC	2009	700	36	0	0	0	20.5618	9.18472	16.98	0.107522	0	6.55251	4.66708
SYC	2010	1936	1228	0	0	0	20.7047	9.29971	17.2246	0.0906022	0	7.5689	4.52577
SYC	2011	2380	434	0	0	0	20.7805	9.40179	17.1297	0.0637202	0	7.77528	4.59472
SYC	2012	7719	5340	0	0	0	20.8089	9.42037	16.9698	0.0453751	0	8.95157	4.64485
SYC	2013	10347	1769	0	0	0	21.0108	9.60382	17.0538	0.0283382	0	9.24455	4.56125
SYC	2014	11440	756	0	0	0	21.0508	9.62827	16.3827	0.0149817	0	9.34496	4.60698
SYC	2015	16011	4958	0	0	0	21.0826	9.63777	17.9225	0.0106397	0	9.68109	4.51179
SYC	2016	24665	5041	0	0	0	21.1734	9.71517	17.6927	0.00793361	0	10.1132	4.45841
SYC	2017	23127	2705	0	0	0	21.2393	9.76883	17.4926	0.223729	0	10.0488	4.55292
SYC	2018	45191	22798	0	1	0	21.3023	9.82229	17.6607	0.0356138	0	10.7187	4.47784
SYC	2019	41405	198	0	1	0	21.3485	9.85961	18.0497	0.0126486	0	10.6312	4.42312
SYC	2020	43951	8755	0	1	0	21.0472	9.54977	18.513	0.0142948	0.00995033	10.6909	4.21282
SYC	2021	49269	11281	0	1	0	21.1201	9.61467	19.1859	0.0065753	0.00995033	10.8051	4.3977
SYC	2022	48614	1546	0	1	0	21.445	9.75076	19.5024	0.00139945	0.00995033	10.7917	4.49297
TCD	2003	0	0	0	0	0	21.7323	5.69793	7.31625	0	1.05779	0	3.24388
TCD	2004	0	0	0	0	0	22.2101	6.13137	7.46493	0	2.39425	0	3.95141
TCD	2005	271	271	0	0	0	22.6178	6.49918	6.61632	0	2.37584	5.6058	3.89136
TCD	2006	1278	161	0	0	0	22.7286	6.57461	6.29534	0	2.29958	7.15383	3.8833
TCD	2007	1353	75	0	0	0	22.8808	6.69296	6.02034	0	2.2257	7.21082	3.81779
TCD	2008	2536	947	0	0	0	23.0645	6.84214	5.72221	0	2.11866	7.83874	3.77722
TCD	2009	7657	5121	0	0	0	22.9523	6.69476	6.44312	0	2.06179	8.94351	3.58735
TCD	2010	8000	213	1	0	0	23.0905	6.79892	6.66928	0	2.08318	8.98732	3.63351
TCD	2011	10812	-1248	1	0	0	23.2224	6.89588	7.08091	0	2.02815	9.2885	3.68581
TCD	2012	19412	8068	1	0	0	23.2383	6.8769	7.26217	0	1.94876	9.8737	3.67549
TCD	2013	32126	12095	1	0	0	23.2846	6.88764	7.37284	0	1.90806	10.3775	3.54286
TCD	2014	40461	8312	1	0	0	23.3581	6.92539	6.9489	0	2.07317	10.6081	3.55995
TCD	2015	42272	-1712	1	0	0	23.1166	6.6521	7.38625	0	2.08691	10.6519	3.43404
TCD	2016	39664	-6226	1	0	0	23.0356	6.53956	6.67703	0	2.02287	10.5882	3.3067
TCD	2017	41225	-2305	1	0	0	23.0259	6.49662	6.8216	0	2.12106	10.6268	3.55171
TCD	2018	59259	6777	1	1	0	23.1427	6.57962	6.6352	0	2.14593	10.9897	3.61606
TCD	2019	64852	4981	1	1	0	23.1494	6.55339	6.75265	0	2.12226	11.0799	3.63078
TCD	2020	65481	9839	1	1	0	23.0949	6.46734	6.9495	0	2.08815	11.0895	3.32202
TCD	2021	61132	9350	1	1	0	23.1897	6.53043	6.72258	0	1.95445	11.0208	3.68261
TCD	2022	56776	-11668	1	1	0	23.2407	6.55031	6.60717	0	1.9865	10.9469	3.91841
TGO	2003	473	3	0	0	0	21.8179	6.31207	9.79534	0	0.00995033	6.16121	3.18758
TGO	2004	624	185	0	0	0	21.8838	6.35173	9.15481	0	0.00995033	6.43775	3.2017
TGO	2005	478	31	0	0	0	21.8932	6.33523	8.10127	0	0.00995033	6.1717	3.2651
TGO	2006	1172	458	0	0	0	21.9235	6.33742	8.86572	0	0.00995033	7.06732	3.25993
TGO	2007	1442	270	0	0	0	22.0477	6.43251	9.16293	0	0.00995033	7.27448	3.21667
TGO	2008	2312	420	0	0	0	22.2447	6.60103	9.57906	0.000866956	0.00995033	7.7463	3.24377
TGO	2009	3302	891	0	0	0	22.2755	6.60388	9.69341	0.00215247	0.00995033	8.10259	3.26386
TGO	2010	5811	1177	0	0	0	22.2806	6.58234	9.69434	0.00128393	0.00995033	8.66768	3.33088
TGO	2011	6715	904	0	0	0	22.4138	6.68896	9.62213	0.00516893	0.00995033	8.81225	3.45406
TGO	2012	9838	2059	0	0	0	22.4122	6.66129	9.5097	0.00394463	0.00995033	9.19411	3.49899
TGO	2013	12309	2359	0	0	0	22.5186	6.74216	9.49304	0.00470424	0	9.41817	3.53144
TGO	2014	13581	699	0	0	0	22.5785	6.77673	10.1966	0.00293581	0.00995033	9.5165	3.37887
TGO	2015	12882	-173	0	0	0	22.4734	6.64658	10.4033	0.00832832	0.00995033	9.46366	3.29495
TGO	2016	11857	238	0	0	0	22.5268	6.67512	10.9665	0.00183282	0.0198026	9.38076	3.2957
TGO	2017	11285	1143	0	0	0	22.5776	6.70122	10.0322	0.0201593	0.0198026	9.33132	3.25318
TGO	2018	10207	-659	0	1	0	22.6734	6.77258	10.1877	0.00198057	0.0198026	9.23093	3.22779
TGO	2019	10116	828	0	1	0	22.6681	6.74325	10.3046	0.00119296	0.0198026	9.22197	3.21135
TGO	2020	9945	911	0	1	0	22.7248	6.77599	10.558	0.0053154	0.00995033	9.20493	3.18897
TGO	2021	6728	-490	0	1	0	22.8446	6.87213	10.8963	0.00646773	0.0198026	8.81418	3.20395
TGO	2022	5599	859	0	1	0	22.8237	6.82789	11.1129	0.00592812	0.0198026	8.63052	3.28088
TUN	2003	156	0	0	0	0	24.0358	7.89848	14.7923	0.818421	1.93586	5.05625	3.7009
TUN	2004	128	22	0	0	1	24.1632	8.01627	14.6998	0.656105	1.98376	4.85981	3.7658
TUN	2005	215	0	0	0	1	24.1975	8.04128	14.2559	0.579001	2.00283	5.37528	3.82717
TUN	2006	391	173	0	0	1	24.2606	8.09533	14.8816	0.51558	1.98787	5.97126	3.85075
TUN	2007	357	-34	0	0	1	24.3847	8.21014	14.295	0.398458	2.04769	5.88053	3.95275
TUN	2008	357	0	0	0	1	24.5268	8.34288	14.0575	0.307722	2.11866	5.88053	4.03694
TUN	2009	227	-130	0	0	1	24.495	8.30139	14.1021	0.380364	1.94162	5.42935	3.82951
TUN	2010	253	-29	0	0	1	24.5564	8.35256	13.5106	0.450957	1.94734	5.53733	3.891
TUN	2011	629	376	0	0	1	24.597	8.38067	13.7925	0.489564	1.84372	6.44572	3.85131
TUN	2012	569	-65	0	0	1	24.58	8.35088	13.6147	0.393263	1.82777	6.34564	3.84829
TUN	2013	1386	706	0	0	1	24.6086	8.36831	13.4494	0.366524	1.80665	7.2349	3.82624
TUN	2014	1456	71	0	0	1	24.6407	8.38905	13.8489	0.403639	1.68083	7.28413	3.78299
TUN	2015	2084	564	0	0	1	24.5471	8.28423	13.6681	0.47694	1.5217	7.64252	3.67376
TUN	2016	1630	-322	0	0	1	24.5156	8.24173	13.3632	0.512757	1.50408	7.39695	3.6711
TUN	2017	1508	-82	0	0	1	24.4648	8.18024	13.6599	0.48366	1.48387	7.3192	3.75469
TUN	2018	2153	596	0	1	1	24.4771	8.18233	13.7619	0.426925	1.45161	7.67508	3.83914
TUN	2019	3662	1996	0	1	1	24.4587	8.15417	13.9144	0.436495	1.40118	8.20604	3.84909
TUN	2020	2909	-692	0	1	1	24.4726	8.15877	14.2242	0.515757	1.39128	7.97591	3.66335
TUN	2021	3347	652	0	1	1	24.5694	8.24732	13.6216	0.487957	1.53039	8.11612	3.7615
TUN	2022	2620	-556	0	1	1	24.5205	8.19088	13.1697	0.454236	1.43031	7.87131	3.95947
TZA	2003	746	0	0	0	0	23.4453	6.03887	11.5628	0.0228609	0.239017	6.61607	2.77839
TZA	2004	5380	162	0	0	0	23.5371	6.10353	11.7333	0.0279102	0.29267	8.59063	2.83589
TZA	2005	6202	96	0	0	0	23.6354	6.17416	12.2287	0.0310003	0.451076	8.73279	2.88945
TZA	2006	11193	1254	0	0	0	23.6475	6.15828	12.9104	0.0347147	0.482426	9.32313	2.96605
TZA	2007	11092	-382	0	0	0	23.8079	6.29072	12.8741	0.0325747	0.553885	9.31407	3.03642
TZA	2008	19022	1822	0	0	0	24.0536	6.50913	12.7591	0.0300362	0.57098	9.8534	3.0187
TZA	2009	28179	2158	0	0	0	24.1043	6.53482	12.9024	0.0346923	0.636577	10.2464	2.95461
TZA	2010	30751	2572	0	0	0	24.1894	6.59412	12.7717	0.0438234	0.71784	10.3337	3.02566
TZA	2011	40707	5312	0	0	0	24.2688	6.645	12.6064	0.057488	0.565314	10.6142	3.11947
TZA	2012	54080	11970	0	0	0	24.4034	6.75056	12.4615	0.112141	0.609766	10.8982	3.15154
TZA	2013	71646	15064	1	0	1	24.5442	6.86135	12.3105	0.0576664	0.647103	11.1795	2.99637
TZA	2014	88518	16661	1	0	1	24.635	6.92109	12.0274	0.031125	0.688135	11.391	2.94808
TZA	2015	113887	22632	1	0	1	24.5822	6.83497	12.1692	0.0116105	0.904218	11.643	2.89618
TZA	2016	119199	9457	1	0	1	24.6308	6.84895	12.3133	0.0220982	1.05779	11.6886	2.85359
TZA	2017	128030	13246	1	0	1	24.6987	6.88336	11.9023	0.0203179	0.936093	11.76	2.81322
TZA	2018	130275	17747	1	1	1	24.7664	6.91929	11.5705	0.221687	1.06126	11.7774	2.75615
TZA	2019	133554	11558	1	1	1	24.8346	6.95743	11.5728	0.00941726	1.12168	11.8023	2.83537
TZA	2020	154100	10757	1	1	1	24.914	7.00684	11.332	0.0206077	1.07841	11.9454	2.67442
TZA	2021	157707	10174	1	1	1	24.9811	7.04406	11.7064	0.0147088	1.15688	11.9685	2.71602
TZA	2022	144082	5173	1	1	1	25.051	7.08453	12.3006	0.0146937	1.51072	11.8781	2.79812
UGA	2003	133	100	0	0	0	22.6114	5.52422	10.6247	0.193856	0.14842	4.89784	2.51663
UGA	2004	23	15	0	0	0	22.7951	5.67837	10.8798	0.126574	0.157004	3.17805	2.61717
UGA	2005	497	17	0	0	0	22.9467	5.80092	10.7692	0.0834679	0.157004	6.2106	2.71996
UGA	2006	1467	23	0	0	0	23.0236	5.84866	11.4679	0.0597761	0.10436	7.29166	2.78966
UGA	2007	1868	401	0	0	0	23.2	5.99573	11.7115	0.036601	0.122218	7.53316	2.87498
UGA	2008	1198	-670	0	0	0	23.3933	6.15974	11.5531	0.0155777	0.14842	7.08924	3.23002
UGA	2009	5856	129	0	0	0	23.9472	6.68452	11.314	0.00777676	0.139762	8.67539	2.97622
UGA	2010	11368	2650	0	0	0	24.0069	6.71507	11.3871	0.0183417	0.14842	9.33865	2.69628
UGA	2011	12621	991	0	0	0	24.0509	6.72994	11.4663	0.428061	0.139762	9.4432	2.6287
UGA	2012	14110	979	0	0	0	24.0304	6.68049	11.421	0.419353	0.215111	9.55471	2.80286
UGA	2013	38376	6060	1	0	0	24.0877	6.70901	11.3193	0.0192909	0.254642	10.5552	2.86295
UGA	2014	46410	6050	1	0	0	24.208	6.79962	11.1846	0.0237433	0.270027	10.7453	2.76935
UGA	2015	72215	20534	1	0	0	24.201	6.76178	11.2378	0.0231884	0.300105	11.1874	2.63026
UGA	2016	100647	12151	1	0	0	24.0976	6.62497	11.3728	0.0232565	0.314811	11.5194	2.59728
UGA	2017	57594	7904	1	0	0	24.149	6.64141	11.5572	0.0158593	0.300105	10.9612	2.87137
UGA	2018	79817	22580	1	1	0	24.2176	6.67598	11.2666	0.0394851	0.322084	11.2875	2.77801
UGA	2019	66994	14322	1	1	0	24.2885	6.71299	11.0758	0.0260947	0.350657	11.1124	2.89641
UGA	2020	71196	9778	1	1	0	24.3503	6.74143	10.9629	0.0203099	0.350657	11.1732	2.79818
UGA	2021	63312	210	1	1	0	24.4253	6.78434	10.7497	0.0278556	0.398776	11.0558	2.82025
UGA	2022	69244	10601	1	1	0	24.5424	6.87146	10.8895	0.0435595	0.41211	11.1454	2.56664
ZAF	2003	4477	886	0	0	1	26.0066	8.31769	17.1197	0.278828	4.93706	8.40693	3.21548
ZAF	2004	5887	1781	0	0	1	26.2677	8.56946	17.2379	0.252263	4.96131	8.68067	3.1679
ZAF	2005	11228	4747	0	0	1	26.3892	8.68155	17.241	0.238125	4.95752	9.32625	3.20274
ZAF	2006	16762	4074	0	0	1	26.4398	8.72251	17.3303	0.224223	4.96025	9.72693	3.29947
ZAF	2007	70237	45441	0	0	1	26.5316	8.80418	16.8711	0.207562	4.9662	11.1596	3.36588
ZAF	2008	304862	480786	0	0	1	26.4794	8.74064	16.7736	0.204743	4.9847	12.6276	3.5042
ZAF	2009	230686	4159	0	0	1	26.5216	8.77093	16.4139	0.179994	4.96773	12.3488	3.25743
ZAF	2010	415298	41117	0	0	1	26.7572	8.99461	16.3731	0.232759	4.98634	12.9368	3.28778
ZAF	2011	405973	-1417	0	0	1	26.8506	9.07533	16.4043	0.216162	5.00025	12.914	3.35683
ZAF	2012	477507	-81491	0	0	1	26.7972	9.0087	16.0258	0.242649	5.00126	13.0763	3.33716
ZAF	2013	440040	-8919	1	0	1	26.7169	8.91479	16.2387	0.229727	4.99559	12.9946	3.38029
ZAF	2014	595402	4209	1	0	1	26.6666	8.84867	15.9209	0.2539	5.01489	13.297	3.40122
ZAF	2015	472297	23317	1	1	1	26.5718	8.7331	15.6702	0.293303	4.9943	13.0654	3.35737
ZAF	2016	650084	84322	1	1	1	26.5027	8.65436	15.7834	0.263144	4.99498	13.3849	3.37266
ZAF	2017	747277	31736	1	1	1	26.6672	8.81499	15.2729	0.210757	5.00011	13.5242	3.34428
ZAF	2018	653168	64206	1	1	1	26.7278	8.86329	15.1051	0.18768	4.98689	13.3896	3.3498
ZAF	2019	614657	33891	1	1	1	26.6877	8.81024	15.2811	0.173062	5.00119	13.3288	3.3394
ZAF	2020	541722	40043	1	1	1	26.5472	8.65749	15.2016	0.197056	4.95857	13.2025	3.35086
ZAF	2021	529417	36359	1	1	1	26.7638	8.86413	14.8927	0.185011	4.90912	13.1795	3.46921
ZAF	2022	574169	68309	1	1	1	26.7278	8.81974	14.3744	0.182129	5.03018	13.2607	3.54207
ZMB	2003	14370	553	1	0	0	22.3129	6.11432	12.1785	0	0.604316	9.57297	3.28406
ZMB	2004	14775	223	1	0	0	22.5512	6.32086	12.1016	0.00125734	0.620577	9.60076	3.54212
ZMB	2005	16031	1009	1	0	0	22.8434	6.57987	11.8886	0.00472777	0.620577	9.68234	3.4535
ZMB	2006	26786	8744	1	0	0	23.2693	6.97129	12.5218	0.00516911	0.625938	10.1957	3.51432
ZMB	2007	42936	11934	1	0	0	23.3664	7.03301	12.9151	0.00654964	0.609766	10.6675	3.5436
ZMB	2008	65133	21397	1	0	0	23.6087	7.23959	13.247	0.00779217	0.598836	11.0842	3.39851
ZMB	2009	84397	11180	1	0	0	23.453	7.04834	12.9586	0.0111059	0.615186	11.3433	3.40953
ZMB	2010	94373	7505	1	0	0	23.7322	7.29258	12.8707	0.00352065	0.641854	11.455	3.63827
ZMB	2011	119984	29178	1	0	0	23.8785	7.40517	13.3222	0.0122322	0.688135	11.6951	3.725
ZMB	2012	199811	29155	1	0	0	23.9621	7.45567	13.9229	0.0446447	0.751416	12.2051	3.71559
ZMB	2013	216432	29286	1	0	0	24.0568	7.51769	13.7379	0.0147505	0.802002	12.285	3.72528
ZMB	2014	227199	42485	1	0	0	24.0243	7.45274	13.4072	0.0171494	0.841567	12.3336	3.68443
ZMB	2015	233802	9655	1	0	0	23.7797	7.17619	13.3293	0.0371982	0.806476	12.3622	3.64122
ZMB	2016	268716	21841	1	0	0	23.7658	7.13084	12.8167	0.24702	0.774727	12.5014	3.5925
ZMB	2017	296344	30580	1	0	0	23.9765	7.31038	12.6823	0.0399639	0.951658	12.5993	3.58332
ZMB	2018	352302	52373	1	1	0	23.9933	7.29655	12.5288	0.0251308	1.075	12.7722	3.66247
ZMB	2019	286379	14339	1	1	0	23.8721	7.14529	12.0696	0.0265506	0.996949	12.5651	3.57336
ZMB	2020	305500	21426	1	1	0	23.6213	6.86512	11.5454	0.0126443	1.03674	12.6297	3.86535
ZMB	2021	302957	58280	1	1	0	23.8187	7.03414	11.9039	0.00796556	1.12817	12.6213	3.97436
ZMB	2022	197957	19146	1	1	0	24.0962	7.28407	12.7775	0.00958657	1.09861	12.1958	3.71829
ZWE	2003	3674	3	0	0	1	22.4686	6.16184	6.89471	1.70299	1.30019	8.20931	3.50847
ZWE	2004	3806	71	0	0	1	22.4821	6.16835	6.3172	1.32221	1.2499	8.2446	3.56868
ZWE	2005	4163	147	0	0	1	22.4734	6.1544	5.34803	1.10418	1.30291	8.33423	3.54237
ZWE	2006	4615	342	0	0	1	22.4178	6.09018	6.20916	0.826556	1.29746	8.43728	3.60973
ZWE	2007	5915	1257	0	0	1	22.3895	6.05218	5.73086	0.552055	1.27536	8.68542	3.65804
ZWE	2008	6001	-72	0	0	1	22.2084	5.86317	5.48707	0.322135	1.12817	8.69985	3.74872
ZWE	2009	9975	1124	0	0	1	22.9919	6.63634	5.43157	0.0402689	0.924259	9.20794	3.01933
ZWE	2010	13454	3380	0	0	1	23.2116	6.84358	5.66967	0.0266296	1.12168	9.50711	3.42234
ZWE	2011	57644	44003	1	0	1	23.3696	6.98714	6.05833	0.0182918	1.12168	10.9621	3.57797
ZWE	2012	87467	28747	1	0	1	23.5632	7.16255	6.49174	0.0469156	0.908259	11.379	3.26436
ZWE	2013	152083	51753	1	0	1	23.6725	7.25019	6.77782	0.0451104	1.22378	11.9322	3.13496
ZWE	2014	169558	10118	1	0	1	23.6935	7.24924	7.01161	0.0297049	1.62728	12.041	3.08786
ZWE	2015	179892	4675	1	0	1	23.7172	7.25158	7.63368	0.0308761	1.42552	12.1001	3.00371
ZWE	2016	183900	4295	1	0	1	23.7461	7.25967	7.56871	0.0334913	1.10526	12.1222	3.04183
ZWE	2017	174834	-10788	1	0	1	23.5903	7.08348	7.53341	0.0323411	1.17248	12.0716	3.02815
ZWE	2018	176625	5383	1	1	1	24.2542	7.72717	7.78014	0.0108647	1.27815	12.0818	3.30189
ZWE	2019	177148	8113	1	1	1	23.8067	7.25973	7.51205	0.0461839	1.11841	12.0847	3.3518
ZWE	2020	179580	7625	1	1	1	23.7918	7.22453	7.42612	0.0172575	1.10856	12.0984	3.14816
ZWE	2021	170751	10310	1	1	1	24.0686	7.48095	7.68807	0.00776519	1.2613	12.048	3.16864
ZWE	2022	160485	8813	1	1	1	24.0326	7.42466	7.84129	0.0102244	1.31103	11.986	3.36575
